# Supplementary material for: eccDNAdb: a database of extrachromosomal circular DNA profiles in human cancers
Source: Oncogene. 2022 Apr 6;41(19):2696–705. doi: 10.1038/s41388-022-02286-x (PMC9076536; doi:10.1038/s41388-022-02286-x)
Supplement: Supplementary file 3 — supplemental Table S1 [file 41388_2022_2286_MOESM3_ESM.xlsx]

## Sheet: Sheet1
Supplementary Table S1. Information on the samples that have been used for eccDNA detection in this study
Sheet1: Tumor samples
Run	Sample source	Sample type	Tissue	Cancer	Disease	Cell line
SRR4009312	SRA	Cancer PDX	Brain	Medulloblastoma	Medulloblastoma	XN1572
SRR4009300	SRA	Cancer PDX	Brain	Glioblastoma	Glioblastoma	GSC23
SRR4009328	SRA	Cancer PDX	Brain	Glioblastoma	Glioblastoma	BT70
SRR4009321	SRA	Cancer cell line	Skin	Melanoma	Melanoma	MALME3M
SRR4009240	SRA	Cancer cell line	Hematopoietic_tissue	Multiple myeloma	Multiple myeloma	RPMI-8226
SRR4009204	SRA	Cancer tissue	Brain	Breast cancer/BM	Breast cancer/BM	UCSD-002.15
SRR4009268	SRA	Cancer cell line	Breast	Breast cancer	Breast cancer	BT474M1
SRR4009288	SRA	Cancer PDX	Brain	Glioblastoma	Glioblastoma	CA718
SRR4009214	SRA	Cancer cell line	Lung	Lung cancer (adenocarcinoma)	Lung cancer (adenocarcinoma)	HCC827
SRR4009303	SRA	Cancer tissue	Brain	Glioblastoma	Glioblastoma	FUR1
SRR4009311	SRA	Cancer PDX	Brain	Medulloblastoma	Medulloblastoma	XN1299
SRR4009209	SRA	Cancer tissue	Brain	Colon cancer/BM	Colon cancer/BM	UCSD-002.20
SRR4009262	SRA	Cancer cell line	Colon	Colon cancer	Colon cancer	HCC2998
SRR4009263	SRA	Cancer cell line	Ovary	Ovary cancer	Ovary cancer	OVCAR3
SRR4009284	SRA	Cancer cell line	Colon	Colon cancer	Colon cancer	HT29
SRR4009286	SRA	Cancer cell line	Colon	Colon cancer	Colon cancer	HCT15
SRR4009309	SRA	Cancer PDX	Brain	Medulloblastoma	Medulloblastoma	MB211FH
SRR4009310	SRA	Cancer cell line	Lung	Lung cancer (adenocarcinoma)	Lung cancer (adenocarcinoma)	EKVX
SRR4009322	SRA	Cancer tissue	Pancreas	Pancreatic cancer	Pancreatic cancer	UCSD-002.8
SRR4009330	SRA	Cancer tissue	Brain	Medulloblastoma	Medulloblastoma	MDT-MB 0007
SRR4009354	SRA	Cancer tissue	Omentum	Omentum	Omentum	UCSD-002.6.1
SRR4009282	SRA	Cancer cell line	Lung	Lung cancer (adenocarcinoma)	Lung cancer (adenocarcinoma)	A549
SRR4009297	SRA	Cancer cell line	Hematopoietic_tissue	Chronic myeloid leukaemia	Chronic myeloid leukaemia	K562
SRR4009201	SRA	Cancer PDX	Brain	Glioblastoma	Glioblastoma	GBM6
SRR4009241	SRA	Cancer cell line	Kidney	Renal cancer (renal clear cell carcinoma)	Renal cancer (renal clear cell carcinoma)	RXF-393
SRR4009265	SRA	Cancer cell line	Lung	Lung cancer (adenocarcinoma)	Lung cancer (adenocarcinoma)	H522
SRR4009308	SRA	Cancer PDX	Brain	Medulloblastoma	Medulloblastoma	RCMB28
SRR4009248	SRA	Cancer cell line	Lung	Lung cancer (large cell carcinoma)	Lung cancer (large cell carcinoma)	H460
SRR4009295	SRA	Cancer cell line	Kidney	Renal cancer (renal clear cell carcinoma)	Renal cancer (renal clear cell carcinoma)	ACHN
SRR4009305	SRA	Cancer tissue	Brain	Glioblastoma	Glioblastoma	FUR3
SRR4009246	SRA	Cancer cell line	Ovary	Ovary cancer	Ovary cancer	OVCAR5
SRR4009298	SRA	Cancer PDX	Brain	Glioblastoma	Glioblastoma	GSC11
SRR4009213	SRA	Cancer tissue	Brain	Glioblastoma	Glioblastoma	UCSD-002.24
SRR4009307	SRA	Cancer PDX	Brain	Medulloblastoma	Medulloblastoma	RCMB20
SRR4009353	SRA	Cancer tissue	Colon	Colon cancer	Colon cancer	UCSD-002.5
SRR4009219	SRA	Cancer tissue	Pancreas	Pancreatic cancer	Pancreatic cancer	UCSD-002.7
SRR4009244	SRA	Cancer PDX	Brain	Glioblastoma	Glioblastoma	HK301
SRR4009249	SRA	Cancer cell line	Breast	Breast cancer	Breast cancer	Hs578T
SRR4009281	SRA	Cancer cell line	Ovary	Ovary cancer (adenocarcinoma)	Ovary cancer (adenocarcinoma)	IGROV1
SRR4009325	SRA	Cancer tissue	Breast	Breast cancer	Breast cancer	UCSD-002.11
SRR4009348	SRA	Cancer tissue	Brain	Medulloblastoma	Medulloblastoma	MDT-MB 1377
SRR4009206	SRA	Cancer tissue	Brain	Lung cancer/BM	Lung cancer/BM	UCSD-002.17
SRR4009235	SRA	Cancer PDX	Brain	Glioblastoma	Glioblastoma	GBM39 Erlotinib removed 1
SRR4009233	SRA	Cancer PDX	Brain	Glioblastoma	Glioblastoma	GBM39 HSR naive
SRR4009355	SRA	Cancer tissue	Brain	Melanoma/BM	Melanoma/BM	UCSD-002.14
SRR4009274	SRA	Cancer cell line	Lung	Lung cancer (large cell carcinoma)	Lung cancer (large cell carcinoma)	HOP92
SRR4009225	SRA	Cancer cell line	Lung	Lung cancer (adenocarcinoma)	Lung cancer (adenocarcinoma)	H322M
SRR4009242	SRA	Cancer cell line	Brain	Glioblastoma	Glioblastoma	SF539
SRR4009293	SRA	Cancer cell line	Colon	Colon cancer	Colon cancer	COLO205
SRR4009217	SRA	Cancer tissue	Brain	Glioblastoma	Glioblastoma	UCSD-002.27
SRR4009234	SRA	Cancer PDX	Brain	Glioblastoma	Glioblastoma	GBM39 Erlotinib resistant
SRR4009323	SRA	Cancer tissue	Breast	Breast cancer	Breast cancer	UCSD-002.9.1
SRR4009256	SRA	Cancer cell line	Kidney	Renal cancer (renal clear cell carcinoma)	Renal cancer (renal clear cell carcinoma)	786-0
SRR4009205	SRA	Cancer tissue	Brain	Breast cancer	Breast cancer	UCSD-002.16
SRR4009257	SRA	Cancer cell line	Brain	Glioblastoma	Glioblastoma	SNB19
SRR4009269	SRA	Cancer cell line	Brain	Glioblastoma	Glioblastoma	U251
SRR4009216	SRA	Cancer tissue	Brain	Glioblastoma	Glioblastoma	UCSD-002.26
SRR4009283	SRA	Cancer cell line	Hematopoietic_tissue	Acute lymphoblastic leukaemia	Acute lymphoblastic leukaemia	MOLT-4
SRR4009270	SRA	Cancer cell line	Prostate	Prostate cancer (adenocarcinoma)	Prostate cancer (adenocarcinoma)	DU145
SRR4009272	SRA	Cancer cell line	Skin	Melanoma	Melanoma	SKMEL5
SRR4009285	SRA	Cancer cell line	Breast	Breast cancer	Breast cancer	MDA-MB-435
SRR4009210	SRA	Cancer tissue	Brain	Kidney cancer/BM	Kidney cancer/BM	UCSD-002.21
SRR4009258	SRA	Cancer cell line	Skin	Melanoma	Melanoma	UACC257
SRR4009289	SRA	Cancer cell line	Kidney	Renal cancer (renal clear cell carcinoma)	Renal cancer (renal clear cell carcinoma)	SN12C
SRR4009324	SRA	Cancer tissue	Breast	Breast cancer	Breast cancer	UCSD-002.10
SRR4009218	SRA	Cancer tissue	Brain	Glioblastoma	Glioblastoma	UCSD-002.28
SRR4009237	SRA	Cancer PDX	Brain	Glioblastoma	Glioblastoma	GBM39 Erlotinib removed 2
SRR4009243	SRA	Cancer cell line	Breast	Breast cancer	Breast cancer	BT549
SRR4009247	SRA	Cancer cell line	Lung	Lung cancer (adenocarcinoma)	Lung cancer (adenocarcinoma)	H23
SRR4009253	SRA	Cancer cell line	Skin	Melanoma	Melanoma	M14
SRR4009254	SRA	Cancer cell line	Skin	Melanoma	Melanoma	SKMEL2
SRR4009329	SRA	Cancer cell line	Brain	Glioblastoma	Glioblastoma	SF295
SRR4009208	SRA	Cancer tissue	Brain	Colon cancer/BM	Colon cancer/BM	UCSD-002.19
SRR4009302	SRA	Cancer cell line	Brain	Glioblastoma	Glioblastoma	U87
SRR4009203	SRA	Cancer cell line	Skin	Melanoma	Melanoma	UACC62
SRR4009212	SRA	Cancer tissue	Brain	Glioblastoma	Glioblastoma	UCSD-002.23
SRR4009250	SRA	Cancer cell line	Brain	Glioblastoma	Glioblastoma	SNB75
SRR4009252	SRA	Cancer cell line	Brain	Glioblastoma	Glioblastoma	SF268
SRR4009261	SRA	Cancer cell line	Kidney	Renal cancer (renal clear cell carcinoma)	Renal cancer (renal clear cell carcinoma)	UO31
SRR4009231	SRA	Cancer PDX	Brain	Glioblastoma	Glioblastoma	GBM39 EC naive 2
SRR4009232	SRA	Cancer PDX	Brain	Glioblastoma	Glioblastoma	GBM39 EC naive 3
SRR4009238	SRA	Cancer cell line	Breast	Breast cancer	Breast cancer	MDA-MB-231
SRR4009251	SRA	Cancer cell line	Kidney	Renal cancer (renal clear cell carcinoma)	Renal cancer (renal clear cell carcinoma)	TK10
SRR4009259	SRA	Cancer cell line	Breast	Breast cancer	Breast cancer	T47D
SRR4009266	SRA	Cancer PDX	Brain	Medulloblastoma	Medulloblastoma	MB411FH
SRR4009267	SRA	Cancer tissue	Colon	Colon cancer	Colon cancer	KM12
SRR4009271	SRA	Cancer cell line	Breast	Breast cancer	Breast cancer	HCC1569
SRR4009277	SRA	Cancer cell line	Prostate	Prostate cancer (adenocarcinoma)	Prostate cancer (adenocarcinoma)	PC3
SRR4009279	SRA	Cancer cell line	Lung	Lung cancer (squamous cell carcinoma)	Lung cancer (squamous cell carcinoma)	H226
SRR4009290	SRA	Cancer cell line	Hematopoietic_tissue	Acute myeloid leukemia	Acute myeloid leukemia	HL-60
SRR4009291	SRA	Cancer cell line	Hematopoietic_tissue	Acute lymphoblastic leukaemia	Acute lymphoblastic leukaemia	CCRF-CEM
SRR4009292	SRA	Cancer cell line	Kidney	Renal cancer (renal clear cell carcinoma)	Renal cancer (renal clear cell carcinoma)	A498
SRR4009296	SRA	Cancer cell line	Hematopoietic_tissue	Large cell immunoblastic lymphoma	Large cell immunoblastic lymphoma	SR
SRR4009301	SRA	Cancer PDX	Brain	Glioblastoma	Glioblastoma	HK296
SRR4009306	SRA	Cancer PDX	Brain	Medulloblastoma	Medulloblastoma	MB006
SRR4009327	SRA	Cancer tissue	Breast	Breast cancer	Breast cancer	UCSD-002.13
SRR4009339	SRA	Cancer tissue	Brain	Medulloblastoma	Medulloblastoma	MDT-MB 1266
SRR4009349	SRA	Cancer tissue	Colon	Colon cancer	Colon cancer	UCSD-002.1
SRR4009350	SRA	Cancer tissue	Colon	Colon cancer	Colon cancer	UCSD-002.2
SRR4009304	SRA	Cancer tissue	Brain	Glioblastoma	Glioblastoma	FUR2
SRR4009352	SRA	Cancer tissue	Colon	Colon cancer	Colon cancer	UCSD-002.4
SRR4009207	SRA	Cancer tissue	Brain	Lung cancer/BM	Lung cancer/BM	UCSD-002.18
SRR4009211	SRA	Cancer tissue	Brain	Kidney cancer/BM	Kidney cancer/BM	UCSD-002.22
SRR4009236	SRA	Cancer cell line	Ovary	Ovary cancer	Ovary cancer	OVCAR4
SRR4009294	SRA	Cancer cell line	Skin	Melanoma	Melanoma	LOXIMVI
SRR4009326	SRA	Cancer tissue	Breast	Breast cancer	Breast cancer	UCSD-002.12
SRR4009220	SRA	Cancer PDX	Brain	Glioblastoma	Glioblastoma	HK248
SRR4009287	SRA	Cancer cell line	Colon	Colon cancer	Colon cancer	HCT116
SRR4009278	SRA	Cancer cell line	Ovary	Ovary cancer (adenocarcinoma)	Ovary cancer (adenocarcinoma)	SKOV3
SRR4009202	SRA	Cancer PDX	Brain	Glioblastoma	Glioblastoma	GBM39 EC naive
SRR4009215	SRA	Cancer tissue	Brain	Glioblastoma	Glioblastoma	UCSD-002.25
SRR4009264	SRA	Cancer cell line	Lung	Lung cancer (adenocarcinoma)	Lung cancer (adenocarcinoma)	PC9
SRR4009273	SRA	Cancer cell line	Breast	Breast cancer	Breast cancer	MCF7
SRR4009351	SRA	Cancer tissue	Colon	Colon cancer	Colon cancer	UCSD-002.3
SRR4009276	SRA	Cancer cell line	Breast	Breast cancer	Breast cancer	NCI-ADR-RES
SRR4009280	SRA	Cancer cell line	Colon	Colon cancer	Colon cancer	Sw620
SRR4009299	SRA	Cancer PDX	Brain	Glioblastoma	Glioblastoma	HK359
SRR4009221	SRA	Cancer PDX	Brain	Glioblastoma	Glioblastoma	HK423
SRR4009239	SRA	Cancer cell line	Lung	Lung cancer (adenocarcinoma)	Lung cancer (adenocarcinoma)	HOP62
SRR4009255	SRA	Cancer PDX	Brain	Medulloblastoma	Medulloblastoma	MB002
SRR4009245	SRA	Cancer cell line	Kidney	Renal cancer (renal clear cell carcinoma)	Renal cancer (renal clear cell carcinoma)	CAKI-1
SRR4009260	SRA	Cancer cell line	Skin	Melanoma	Melanoma	SKMEL-28
SRR4009275	SRA	Cancer cell line	Ovary	Ovary cancer	Ovary cancer	OVCAR8
SRR645175	SRA	Unspecified	Unspecified	Bladder cancer	Bladder cancer	NA
SRR645211	SRA	Unspecified	Unspecified	Bladder cancer	Bladder cancer	NA
SRR645251	SRA	Unspecified	Unspecified	Bladder cancer	Bladder cancer	NA
SRR934381	SRA	Cancer tissue	Thyroid	Thyroid cancer	Thyroid cancer	NA
SRR934387	SRA	Cancer tissue	Thyroid	Thyroid cancer	Thyroid cancer	NA
SRR934384	SRA	Cancer tissue	Thyroid	Thyroid cancer	Thyroid cancer	NA
SRR964185	SRA	Unspecified	Unspecified	Glioma	Glioma	NA
SRR964238	SRA	Unspecified	Unspecified	Glioma	Glioma	NA
SRR1296619	SRA	Cancer tissue	Stomach	Gastrointestinal stromal tumor	Gastrointestinal stromal tumor	NA
SRR1156203	SRA	Cancer tissue	Stomach	Gastrointestinal stromal tumor	Gastrointestinal stromal tumor	NA
SRR1513863	SRA	Cancer tissue	Breast	Breast cancer	Breast cancer	NA
SRR1513865	SRA	Cancer tissue	Breast	Breast cancer	Breast cancer	NA
SRR1503847	SRA	Cancer tissue	Breast	Breast cancer	Breast cancer	NA
SRR3124851	SRA	Cancer tissue	Colon	Colon cancer	Colon cancer	NA
SRR3124852	SRA	Cancer tissue	Colon	Colon cancer	Colon cancer	NA
SRR3124853	SRA	Cancer tissue	Colon	Colon cancer	Colon cancer	NA
SRR3819925	SRA	Cancer tissue	Unspecified	Gastric cancer	Gastric cancer	NA
SRR3819926	SRA	FFPE	Unspecified	Lung cancer (adenosquamous carcinoma)	Lung cancer (adenosquamous carcinoma)	NA
SRR3819929	SRA	Cancer tissue	Unspecified	Lung cancer (adenocarcinoma)	Lung cancer (adenocarcinoma)	NA
SRR3819930	SRA	FFPE	Unspecified	Lung cancer (adenocarcinoma)	Lung cancer (adenocarcinoma)	NA
SRR5599431	SRA	Cancer tissue	Pancreas	Pancreatic cancer (adenosquamous carcinoma)	Pancreatic cancer (adenosquamous carcinoma)	NA
SRR5599466	SRA	Cancer tissue	Pancreas	Pancreatic cancer (adenosquamous carcinoma)	Pancreatic cancer (adenosquamous carcinoma)	NA
SRR5599467	SRA	Cancer tissue	Pancreas	Pancreatic cancer (adenosquamous carcinoma)	Pancreatic cancer (adenosquamous carcinoma)	NA
SRR5599459	SRA	Cancer tissue	Pancreas	Pancreatic cancer (ductal adenocarcinoma)	Pancreatic cancer (ductal adenocarcinoma)	NA
SRR5599460	SRA	Cancer tissue	Pancreas	Pancreatic cancer (ductal adenocarcinoma)	Pancreatic cancer (ductal adenocarcinoma)	NA
SRR5599463	SRA	Cancer tissue	Pancreas	Pancreatic cancer (ductal adenocarcinoma)	Pancreatic cancer (ductal adenocarcinoma)	NA
SRR5663721	SRA	Unspecified	Unspecified	Acute myeloid leukemia	Acute myeloid leukemia	NA
SRR5663720	SRA	Unspecified	Unspecified	Acute myeloid leukemia	Acute myeloid leukemia	NA
SRR5663725	SRA	Unspecified	Unspecified	Acute myeloid leukemia	Acute myeloid leukemia	NA
SRR6127706	SRA	Cancer tissue	Prostate	Prostate cancer	Prostate cancer	NA
SRR6127710	SRA	Cancer tissue	Prostate	Prostate cancer	Prostate cancer	NA
SRR6127712	SRA	Cancer tissue	Prostate	Prostate cancer	Prostate cancer	NA
SRR8617530	SRA	Circulating tumor cells	Unspecified	Lung cancer (small cell carcinoma)	Lung cancer (small cell carcinoma)	NA
SRR8617605	SRA	Circulating tumor cells	Unspecified	Lung cancer (small cell carcinoma)	Lung cancer (small cell carcinoma)	NA
SRR7686021	SRA	Cancer tissue	Ovary	Ovary cancer	Ovary cancer	NA
SRR7686019	SRA	Cancer tissue	Ovary	Ovary cancer	Ovary cancer	NA
SRR7687299	SRA	Cancer tissue	Ovary	Ovary cancer	Ovary cancer	NA
SRR9089606	SRA	Unspecified	Unspecified	Hepatocellular carcinoma	Hepatocellular carcinoma	NA
SRR9089604	SRA	Unspecified	Unspecified	Hepatocellular carcinoma	Hepatocellular carcinoma	NA
SRR8236746	SRA	Cancer tissue	Colon	Colon cancer	Colon cancer	NA
SRR8236747	SRA	Cancer tissue	Prostate	Prostate cancer (adenocarcinoma)	Prostate cancer (adenocarcinoma)	NA
SRR9157087	SRA	Cancer tissue	Brain	Glioblastoma	Glioblastoma	NA
SRR9157088	SRA	Cancer tissue	Colon	Colon cancer	Colon cancer	NA
SRR8236745	SRA	Cancer tissue	Brain	Glioblastoma	Glioblastoma	NA
SRR8652105	CCLE	Cell culture	Breast	Breast cancer	Breast cancer	NA
SRR8639162	CCLE	Cell culture	Breast	Breast cancer (ductal carcinoma)	Breast cancer (ductal carcinoma)	NA
SRR8639157	CCLE	Cell culture	Breast	Breast cancer (ductal carcinoma)	Breast cancer (ductal carcinoma)	NA
SRR8639160	CCLE	Cell culture	Breast	Breast cancer (ductal carcinoma)	Breast cancer (ductal carcinoma)	NA
SRR8652070	CCLE	Cell culture	Lung	Lung cancer (squamous cell carcinoma)	Lung cancer (squamous cell carcinoma)	NA
SRR8639180	CCLE	Cell culture	Lung	Lung cancer (squamous cell carcinoma)	Lung cancer (squamous cell carcinoma)	NA
SRR8639147	CCLE	Cell culture	Lung	Lung cancer (adenocarcinoma)	Lung cancer (adenocarcinoma)	NA
SRR8652044	CCLE	Cell culture	Lung	Lung cancer (adenocarcinoma)	Lung cancer (adenocarcinoma)	NA
SRR8670772	CCLE	Cell culture	Ovary	Ovary cancer (adenocarcinoma)	Ovary cancer (adenocarcinoma)	NA
SRR8670727	CCLE	Cell culture	Ovary	Ovary cancer	Ovary cancer	NA
SRR8670764	CCLE	Cell culture	Ovary	Ovary cancer (clear cell carcinoma)	Ovary cancer (clear cell carcinoma)	NA
SRR8639176	CCLE	Cell culture	Ovary	Ovary cancer (adenocarcinoma)	Ovary cancer (adenocarcinoma)	NA
SRR8639212	CCLE	Cell culture	Central_nervous_system	Medulloblastoma	Medulloblastoma	NA
SRR8652131	CCLE	Cell culture	Haematopoietic_and_lymphoid_tissue	Acute myeloid leukemia	Acute myeloid leukemia	NA
SRR8670682	CCLE	Cell culture	Skin	Melanoma	Melanoma	NA
SRR8639240	CCLE	Cell culture	Soft_tissue	Rhabdoid tumor	Rhabdoid tumor	NA
10.1038/s41588-020-0678-2--SA530559	10.1038/s41588-020-0678-2	TP	Prostate	Prostate cancer	Prostate cancer	NA
10.1038/s41588-020-0678-2--SA515463	10.1038/s41588-020-0678-2	TP	Liver	Liver cancer	Liver cancer	NA
10.1038/s41588-020-0678-2--SA517420	10.1038/s41588-020-0678-2	TP	Pediatric brain	Pediatric brain cancer	Pediatric brain cancer	NA
10.1038/s41588-020-0678-2--SA530430	10.1038/s41588-020-0678-2	TP	Prostate	Prostate cancer	Prostate cancer	NA
10.1038/s41588-020-0678-2--SA501507	10.1038/s41588-020-0678-2	TP	Liver	Liver cancer	Liver cancer	NA
10.1038/s41588-020-0678-2--SA501602	10.1038/s41588-020-0678-2	TP	Liver	Liver cancer	Liver cancer	NA
10.1038/s41588-020-0678-2--SA520314	10.1038/s41588-020-0678-2	TP	Pancreas	Pancreatic cancer	Pancreatic cancer	NA
10.1038/s41588-020-0678-2--SA414187	10.1038/s41588-020-0678-2	TP	Pediatric brain	Pediatric brain cancer	Pediatric brain cancer	NA
10.1038/s41588-020-0678-2--SA320968	10.1038/s41588-020-0678-2	TP	Blood	B-cell lymphoma	B-cell lymphoma	NA
10.1038/s41588-020-0678-2--SA542314	10.1038/s41588-020-0678-2	TP	Blood	Chronic myeloid disorder	Chronic myeloid disorder	NA
10.1038/s41588-020-0678-2--SA520243	10.1038/s41588-020-0678-2	TP	Pancreas	Pancreatic cancer	Pancreatic cancer	NA
10.1038/s41588-020-0678-2--SA321057	10.1038/s41588-020-0678-2	TP	Blood	B-cell lymphoma	B-cell lymphoma	NA
10.1038/s41588-020-0678-2--SA501439	10.1038/s41588-020-0678-2	TP	Liver	Liver cancer	Liver cancer	NA
10.1038/s41588-020-0678-2--SA541888	10.1038/s41588-020-0678-2	TP	Bone	Ewing sarcoma cancer	Ewing sarcoma cancer	NA
10.1038/s41588-020-0678-2--SA533651	10.1038/s41588-020-0678-2	TP	Pancreas	Pancreatic cancer	Pancreatic cancer	NA
10.1038/s41588-020-0678-2--SA501544	10.1038/s41588-020-0678-2	TP	Liver	Liver cancer	Liver cancer	NA
10.1038/s41588-020-0678-2--SA520221	10.1038/s41588-020-0678-2	TP	Pancreas	Pancreatic cancer	Pancreatic cancer	NA
10.1038/s41588-020-0678-2--SA543254	10.1038/s41588-020-0678-2	TP	Breast	Breast cancer	Breast cancer	NA
10.1038/s41588-020-0678-2--SA517376	10.1038/s41588-020-0678-2	TP	Pediatric brain	Pediatric brain cancer	Pediatric brain cancer	NA
10.1038/s41588-020-0678-2--SA528884	10.1038/s41588-020-0678-2	TP	Esophagus	Esophageal cancer	Esophageal cancer	NA
10.1038/s41588-020-0678-2--SA541966	10.1038/s41588-020-0678-2	TP	Bone	Ewing sarcoma cancer	Ewing sarcoma cancer	NA
10.1038/s41588-020-0678-2--SA528949	10.1038/s41588-020-0678-2	TP	Esophagus	Esophageal cancer	Esophageal cancer	NA
10.1038/s41588-020-0678-2--SA507357	10.1038/s41588-020-0678-2	TP	Kidney	Renal cancer	Renal cancer	NA
10.1038/s41588-020-0678-2--SA507332	10.1038/s41588-020-0678-2	TP	Kidney	Renal cancer	Renal cancer	NA
10.1038/s41588-020-0678-2--SA501649	10.1038/s41588-020-0678-2	TP	Liver	Liver cancer	Liver cancer	NA
10.1038/s41588-020-0678-2--SA543785	10.1038/s41588-020-0678-2	TP	Biliary tract	Biliary tract cancer	Biliary tract cancer	NA
10.1038/s41588-020-0678-2--SA413598	10.1038/s41588-020-0678-2	TP	Pediatric brain	Pediatric brain cancer	Pediatric brain cancer	NA
10.1038/s41588-020-0678-2--SA86450	10.1038/s41588-020-0678-2	TP	Blood	Chronic lymphocytic leukemia	Chronic lymphocytic leukemia	NA
10.1038/s41588-020-0678-2--SA529749	10.1038/s41588-020-0678-2	TP	Liver	Liver cancer	Liver cancer	NA
10.1038/s41588-020-0678-2--SA530634	10.1038/s41588-020-0678-2	TP	Prostate	Prostate cancer	Prostate cancer	NA
10.1038/s41588-020-0678-2--SA515222	10.1038/s41588-020-0678-2	TP	Liver	Liver cancer	Liver cancer	NA
10.1038/s41588-020-0678-2--SA530434	10.1038/s41588-020-0678-2	TP	Prostate	Prostate cancer	Prostate cancer	NA
10.1038/s41588-020-0678-2--SA544237	10.1038/s41588-020-0678-2	TP	Pancreas	Pancreatic cancer	Pancreatic cancer	NA
10.1038/s41588-020-0678-2--SA85710	10.1038/s41588-020-0678-2	TP	Blood	Chronic lymphocytic leukemia	Chronic lymphocytic leukemia	NA
10.1038/s41588-020-0678-2--SA515302	10.1038/s41588-020-0678-2	TP	Liver	Liver cancer	Liver cancer	NA
10.1038/s41588-020-0678-2--SA570903	10.1038/s41588-020-0678-2	TP	Pancreas	Pancreatic cancer	Pancreatic cancer	NA
10.1038/s41588-020-0678-2--SA413778	10.1038/s41588-020-0678-2	TP	Pediatric brain	Pediatric brain cancer	Pediatric brain cancer	NA
10.1038/s41588-020-0678-2--SA530575	10.1038/s41588-020-0678-2	TP	Prostate	Prostate cancer	Prostate cancer	NA
10.1038/s41588-020-0678-2--SA543762	10.1038/s41588-020-0678-2	TP	Biliary tract	Biliary tract cancer	Biliary tract cancer	NA
10.1038/s41588-020-0678-2--SA538995	10.1038/s41588-020-0678-2	TP	Blood	Chronic lymphocytic leukemia	Chronic lymphocytic leukemia	NA
10.1038/s41588-020-0678-2--SA507330	10.1038/s41588-020-0678-2	TP	Kidney	Renal cancer	Renal cancer	NA
10.1038/s41588-020-0678-2--SA413338	10.1038/s41588-020-0678-2	TP	Pediatric brain	Pediatric brain cancer	Pediatric brain cancer	NA
10.1038/s41588-020-0678-2--SA501473	10.1038/s41588-020-0678-2	TP	Liver	Liver cancer	Liver cancer	NA
10.1038/s41588-020-0678-2--SA542525	10.1038/s41588-020-0678-2	TP	Breast	Breast cancer	Breast cancer	NA
10.1038/s41588-020-0678-2--SA413920	10.1038/s41588-020-0678-2	TP	Pediatric brain	Pediatric brain cancer	Pediatric brain cancer	NA
10.1038/s41588-020-0678-2--SA541992	10.1038/s41588-020-0678-2	TP	Bone	Ewing sarcoma cancer	Ewing sarcoma cancer	NA
10.1038/s41588-020-0678-2--SA570881	10.1038/s41588-020-0678-2	TP	Pancreas	Pancreatic cancer	Pancreatic cancer	NA
10.1038/s41588-020-0678-2--SA515427	10.1038/s41588-020-0678-2	TP	Liver	Liver cancer	Liver cancer	NA
10.1038/s41588-020-0678-2--SA517326	10.1038/s41588-020-0678-2	TP	Pediatric brain	Pediatric brain cancer	Pediatric brain cancer	NA
10.1038/s41588-020-0678-2--SA413492	10.1038/s41588-020-0678-2	TP	Pediatric brain	Pediatric brain cancer	Pediatric brain cancer	NA
10.1038/s41588-020-0678-2--SA528971	10.1038/s41588-020-0678-2	TP	Prostate	Prostate cancer	Prostate cancer	NA
10.1038/s41588-020-0678-2--SA557489	10.1038/s41588-020-0678-2	TM	Skin	Skin cancer	Skin cancer	NA
10.1038/s41588-020-0678-2--SA557483	10.1038/s41588-020-0678-2	TM	Skin	Skin cancer	Skin cancer	NA
10.1038/s41588-020-0678-2--SA411825	10.1038/s41588-020-0678-2	TP	Pancreas	Pancreatic cancer	Pancreatic cancer	NA
10.1038/s41588-020-0678-2--SA506664	10.1038/s41588-020-0678-2	TP	Pancreas	Pancreatic cancer	Pancreatic cancer	NA
10.1038/s41588-020-0678-2--SA413837	10.1038/s41588-020-0678-2	TP	Pediatric brain	Pediatric brain cancer	Pediatric brain cancer	NA
10.1038/s41588-020-0678-2--SA501595	10.1038/s41588-020-0678-2	TP	Liver	Liver cancer	Liver cancer	NA
10.1038/s41588-020-0678-2--SA570921	10.1038/s41588-020-0678-2	TP	Pancreas	Pancreatic cancer	Pancreatic cancer	NA
10.1038/s41588-020-0678-2--SA558699	10.1038/s41588-020-0678-2	TP	Pancreas	Pancreatic cancer	Pancreatic cancer	NA
10.1038/s41588-020-0678-2--SA413846	10.1038/s41588-020-0678-2	TP	Pediatric brain	Pediatric brain cancer	Pediatric brain cancer	NA
10.1038/s41588-020-0678-2--SA410303	10.1038/s41588-020-0678-2	TP	Pancreas	Pancreatic cancer	Pancreatic cancer	NA
10.1038/s41588-020-0678-2--SA86359	10.1038/s41588-020-0678-2	TP	Blood	Chronic lymphocytic leukemia	Chronic lymphocytic leukemia	NA
10.1038/s41588-020-0678-2--SA501397	10.1038/s41588-020-0678-2	TP	Liver	Liver cancer	Liver cancer	NA
10.1038/s41588-020-0678-2--SA530448	10.1038/s41588-020-0678-2	TP	Prostate	Prostate cancer	Prostate cancer	NA
10.1038/s41588-020-0678-2--SA542137	10.1038/s41588-020-0678-2	TP	Blood	B-cell lymphoma	B-cell lymphoma	NA
10.1038/s41588-020-0678-2--SA541850	10.1038/s41588-020-0678-2	TP	Breast	Breast cancer	Breast cancer	NA
10.1038/s41588-020-0678-2--SA413538	10.1038/s41588-020-0678-2	TP	Pediatric brain	Pediatric brain cancer	Pediatric brain cancer	NA
10.1038/s41588-020-0678-2--SA542282	10.1038/s41588-020-0678-2	TP	Blood	Chronic myeloid disorder	Chronic myeloid disorder	NA
10.1038/s41588-020-0678-2--SA533704	10.1038/s41588-020-0678-2	TP	Pancreas	Pancreatic cancer	Pancreatic cancer	NA
10.1038/s41588-020-0678-2--SA528863	10.1038/s41588-020-0678-2	TP	Esophagus	Esophageal cancer	Esophageal cancer	NA
10.1038/s41588-020-0678-2--SA506693	10.1038/s41588-020-0678-2	TP	Pancreas	Pancreatic cancer	Pancreatic cancer	NA
10.1038/s41588-020-0678-2--SA528813	10.1038/s41588-020-0678-2	TP	Esophagus	Esophageal cancer	Esophageal cancer	NA
10.1038/s41588-020-0678-2--SA533702	10.1038/s41588-020-0678-2	TP	Pancreas	Pancreatic cancer	Pancreatic cancer	NA
10.1038/s41588-020-0678-2--SA570888	10.1038/s41588-020-0678-2	TP	Pancreas	Pancreatic cancer	Pancreatic cancer	NA
10.1038/s41588-020-0678-2--SA533777	10.1038/s41588-020-0678-2	TP	Pancreas	Pancreatic cancer	Pancreatic cancer	NA
10.1038/s41588-020-0678-2--SA530464	10.1038/s41588-020-0678-2	TP	Prostate	Prostate cancer	Prostate cancer	NA
10.1038/s41588-020-0678-2--SA530599	10.1038/s41588-020-0678-2	TP	Prostate	Prostate cancer	Prostate cancer	NA
10.1038/s41588-020-0678-2--SA542008	10.1038/s41588-020-0678-2	TP	Bone	Ewing sarcoma cancer	Ewing sarcoma cancer	NA
10.1038/s41588-020-0678-2--SA542276	10.1038/s41588-020-0678-2	TP	Blood	Chronic myeloid disorder	Chronic myeloid disorder	NA
10.1038/s41588-020-0678-2--SA518703	10.1038/s41588-020-0678-2	TP	Pancreas	Pancreatic cancer	Pancreatic cancer	NA
10.1038/s41588-020-0678-2--SA130901	10.1038/s41588-020-0678-2	TP	Prostate	Prostate cancer	Prostate cancer	NA
10.1038/s41588-020-0678-2--SA557526	10.1038/s41588-020-0678-2	TM	Skin	Skin cancer	Skin cancer	NA
10.1038/s41588-020-0678-2--SA321012	10.1038/s41588-020-0678-2	TP	Blood	B-cell lymphoma	B-cell lymphoma	NA
10.1038/s41588-020-0678-2--SA543302	10.1038/s41588-020-0678-2	TP	Head and neck	Oral cancer	Oral cancer	NA
10.1038/s41588-020-0678-2--SA517384	10.1038/s41588-020-0678-2	TP	Pediatric brain	Pediatric brain cancer	Pediatric brain cancer	NA
10.1038/s41588-020-0678-2--SA514937	10.1038/s41588-020-0678-2	TP	Pancreas	Pancreatic cancer	Pancreatic cancer	NA
10.1038/s41588-020-0678-2--SA529777	10.1038/s41588-020-0678-2	TP	Liver	Liver cancer	Liver cancer	NA
10.1038/s41588-020-0678-2--SA530524	10.1038/s41588-020-0678-2	TP	Prostate	Prostate cancer	Prostate cancer	NA
10.1038/s41588-020-0678-2--SA530438	10.1038/s41588-020-0678-2	TP	Prostate	Prostate cancer	Prostate cancer	NA
10.1038/s41588-020-0678-2--SA542126	10.1038/s41588-020-0678-2	TP	Blood	B-cell lymphoma	B-cell lymphoma	NA
10.1038/s41588-020-0678-2--SA501399	10.1038/s41588-020-0678-2	TP	Liver	Liver cancer	Liver cancer	NA
10.1038/s41588-020-0678-2--SA413892	10.1038/s41588-020-0678-2	TP	Pediatric brain	Pediatric brain cancer	Pediatric brain cancer	NA
10.1038/s41588-020-0678-2--SA541920	10.1038/s41588-020-0678-2	TP	Bone	Ewing sarcoma cancer	Ewing sarcoma cancer	NA
10.1038/s41588-020-0678-2--SA413570	10.1038/s41588-020-0678-2	TP	Pediatric brain	Pediatric brain cancer	Pediatric brain cancer	NA
10.1038/s41588-020-0678-2--SA515479	10.1038/s41588-020-0678-2	TP	Liver	Liver cancer	Liver cancer	NA
10.1038/s41588-020-0678-2--SA413676	10.1038/s41588-020-0678-2	TP	Pediatric brain	Pediatric brain cancer	Pediatric brain cancer	NA
10.1038/s41588-020-0678-2--SA413706	10.1038/s41588-020-0678-2	TP	Pediatric brain	Pediatric brain cancer	Pediatric brain cancer	NA
10.1038/s41588-020-0678-2--SA505478	10.1038/s41588-020-0678-2	TR	Ovary	Ovary cancer	Ovary cancer	NA
10.1038/s41588-020-0678-2--SA544238	10.1038/s41588-020-0678-2	TP	Pancreas	Pancreatic cancer	Pancreatic cancer	NA
10.1038/s41588-020-0678-2--SA413802	10.1038/s41588-020-0678-2	TP	Pediatric brain	Pediatric brain cancer	Pediatric brain cancer	NA
10.1038/s41588-020-0678-2--SA542177	10.1038/s41588-020-0678-2	TP	Blood	Chronic lymphocytic leukemia	Chronic lymphocytic leukemia	NA
10.1038/s41588-020-0678-2--SA541996	10.1038/s41588-020-0678-2	TP	Bone	Ewing sarcoma cancer	Ewing sarcoma cancer	NA
10.1038/s41588-020-0678-2--SA528866	10.1038/s41588-020-0678-2	TP	Esophagus	Esophageal cancer	Esophageal cancer	NA
10.1038/s41588-020-0678-2--SA413830	10.1038/s41588-020-0678-2	TP	Pediatric brain	Pediatric brain cancer	Pediatric brain cancer	NA
10.1038/s41588-020-0678-2--SA501607	10.1038/s41588-020-0678-2	TP	Liver	Liver cancer	Liver cancer	NA
10.1038/s41588-020-0678-2--SA411401	10.1038/s41588-020-0678-2	TP	Pancreas	Pancreatic cancer	Pancreatic cancer	NA
10.1038/s41588-020-0678-2--SA557466	10.1038/s41588-020-0678-2	TM	Skin	Skin cancer	Skin cancer	NA
10.1038/s41588-020-0678-2--SA557333	10.1038/s41588-020-0678-2	TR	Skin	Skin cancer	Skin cancer	NA
10.1038/s41588-020-0678-2--SA529853	10.1038/s41588-020-0678-2	TP	Liver	Liver cancer	Liver cancer	NA
10.1038/s41588-020-0678-2--SA542226	10.1038/s41588-020-0678-2	TP	Blood	Chronic myeloid disorder	Chronic myeloid disorder	NA
10.1038/s41588-020-0678-2--SA543126	10.1038/s41588-020-0678-2	TP	Breast	Breast cancer	Breast cancer	NA
10.1038/s41588-020-0678-2--SA501627	10.1038/s41588-020-0678-2	TP	Liver	Liver cancer	Liver cancer	NA
10.1038/s41588-020-0678-2--SA542063	10.1038/s41588-020-0678-2	TP	Blood	B-cell lymphoma	B-cell lymphoma	NA
10.1038/s41588-020-0678-2--SA542302	10.1038/s41588-020-0678-2	TP	Blood	Chronic myeloid disorder	Chronic myeloid disorder	NA
10.1038/s41588-020-0678-2--SA533805	10.1038/s41588-020-0678-2	TP	Pancreas	Pancreatic cancer	Pancreatic cancer	NA
10.1038/s41588-020-0678-2--SA517264	10.1038/s41588-020-0678-2	TP	Pediatric brain	Pediatric brain cancer	Pediatric brain cancer	NA
10.1038/s41588-020-0678-2--SA518622	10.1038/s41588-020-0678-2	TP	Pancreas	Pancreatic cancer	Pancreatic cancer	NA
10.1038/s41588-020-0678-2--SA501639	10.1038/s41588-020-0678-2	TP	Liver	Liver cancer	Liver cancer	NA
10.1038/s41588-020-0678-2--SA533709	10.1038/s41588-020-0678-2	TP	Pancreas	Pancreatic cancer	Pancreatic cancer	NA
10.1038/s41588-020-0678-2--SA570927	10.1038/s41588-020-0678-2	TP	Pancreas	Pancreatic cancer	Pancreatic cancer	NA
10.1038/s41588-020-0678-2--SA542072	10.1038/s41588-020-0678-2	TP	Blood	B-cell lymphoma	B-cell lymphoma	NA
10.1038/s41588-020-0678-2--SA514891	10.1038/s41588-020-0678-2	TP	Pancreas	Pancreatic cancer	Pancreatic cancer	NA
10.1038/s41588-020-0678-2--SA515322	10.1038/s41588-020-0678-2	TP	Liver	Liver cancer	Liver cancer	NA
10.1038/s41588-020-0678-2--SA530515	10.1038/s41588-020-0678-2	TP	Prostate	Prostate cancer	Prostate cancer	NA
10.1038/s41588-020-0678-2--SA541745	10.1038/s41588-020-0678-2	TP	Prostate	Prostate cancer	Prostate cancer	NA
10.1038/s41588-020-0678-2--SA501651	10.1038/s41588-020-0678-2	TP	Liver	Liver cancer	Liver cancer	NA
10.1038/s41588-020-0678-2--SA570878	10.1038/s41588-020-0678-2	TP	Pancreas	Pancreatic cancer	Pancreatic cancer	NA
10.1038/s41588-020-0678-2--SA557479	10.1038/s41588-020-0678-2	TM	Skin	Skin cancer	Skin cancer	NA
10.1038/s41588-020-0678-2--SA507381	10.1038/s41588-020-0678-2	TP	Kidney	Renal cancer	Renal cancer	NA
10.1038/s41588-020-0678-2--SA506749	10.1038/s41588-020-0678-2	TP	Prostate	Prostate cancer	Prostate cancer	NA
10.1038/s41588-020-0678-2--SA514919	10.1038/s41588-020-0678-2	TP	Pancreas	Pancreatic cancer	Pancreatic cancer	NA
10.1038/s41588-020-0678-2--SA506676	10.1038/s41588-020-0678-2	TP	Pancreas	Pancreatic cancer	Pancreatic cancer	NA
10.1038/s41588-020-0678-2--SA529837	10.1038/s41588-020-0678-2	TP	Liver	Liver cancer	Liver cancer	NA
10.1038/s41588-020-0678-2--SA557050	10.1038/s41588-020-0678-2	TP	Breast	Breast cancer	Breast cancer	NA
10.1038/s41588-020-0678-2--SA542064	10.1038/s41588-020-0678-2	TP	Blood	B-cell lymphoma	B-cell lymphoma	NA
10.1038/s41588-020-0678-2--SA542187	10.1038/s41588-020-0678-2	TP	Blood	Chronic lymphocytic leukemia	Chronic lymphocytic leukemia	NA
10.1038/s41588-020-0678-2--SA541780	10.1038/s41588-020-0678-2	TP	Prostate	Prostate cancer	Prostate cancer	NA
10.1038/s41588-020-0678-2--SA528861	10.1038/s41588-020-0678-2	TP	Esophagus	Esophageal cancer	Esophageal cancer	NA
10.1038/s41588-020-0678-2--SA542002	10.1038/s41588-020-0678-2	TP	Bone	Ewing sarcoma cancer	Ewing sarcoma cancer	NA
10.1038/s41588-020-0678-2--SA411205	10.1038/s41588-020-0678-2	TP	Pancreas	Pancreatic cancer	Pancreatic cancer	NA
10.1038/s41588-020-0678-2--SA86314	10.1038/s41588-020-0678-2	TP	Blood	Chronic lymphocytic leukemia	Chronic lymphocytic leukemia	NA
10.1038/s41588-020-0678-2--SA528829	10.1038/s41588-020-0678-2	TP	Esophagus	Esophageal cancer	Esophageal cancer	NA
10.1038/s41588-020-0678-2--SA515333	10.1038/s41588-020-0678-2	TP	Liver	Liver cancer	Liver cancer	NA
10.1038/s41588-020-0678-2--SA505738	10.1038/s41588-020-0678-2	TP	Ovary	Ovary cancer	Ovary cancer	NA
10.1038/s41588-020-0678-2--SA542195	10.1038/s41588-020-0678-2	TP	Blood	Chronic lymphocytic leukemia	Chronic lymphocytic leukemia	NA
10.1038/s41588-020-0678-2--SA507363	10.1038/s41588-020-0678-2	TP	Kidney	Renal cancer	Renal cancer	NA
10.1038/s41588-020-0678-2--SA530622	10.1038/s41588-020-0678-2	TP	Prostate	Prostate cancer	Prostate cancer	NA
10.1038/s41588-020-0678-2--SA501424	10.1038/s41588-020-0678-2	TP	Liver	Liver cancer	Liver cancer	NA
10.1038/s41588-020-0678-2--SA501610	10.1038/s41588-020-0678-2	TP	Liver	Liver cancer	Liver cancer	NA
10.1038/s41588-020-0678-2--SA270434	10.1038/s41588-020-0678-2	TP	Liver	Liver cancer	Liver cancer	NA
10.1038/s41588-020-0678-2--SA411225	10.1038/s41588-020-0678-2	TP	Pancreas	Pancreatic cancer	Pancreatic cancer	NA
10.1038/s41588-020-0678-2--SA541765	10.1038/s41588-020-0678-2	TP	Prostate	Prostate cancer	Prostate cancer	NA
10.1038/s41588-020-0678-2--SA533779	10.1038/s41588-020-0678-2	TP	Pancreas	Pancreatic cancer	Pancreatic cancer	NA
10.1038/s41588-020-0678-2--SA529803	10.1038/s41588-020-0678-2	TP	Liver	Liver cancer	Liver cancer	NA
10.1038/s41588-020-0678-2--SA86569	10.1038/s41588-020-0678-2	TP	Blood	Chronic lymphocytic leukemia	Chronic lymphocytic leukemia	NA
10.1038/s41588-020-0678-2--SA533663	10.1038/s41588-020-0678-2	TP	Pancreas	Pancreatic cancer	Pancreatic cancer	NA
10.1038/s41588-020-0678-2--SA414046	10.1038/s41588-020-0678-2	TP	Pediatric brain	Pediatric brain cancer	Pediatric brain cancer	NA
10.1038/s41588-020-0678-2--SA529747	10.1038/s41588-020-0678-2	TP	Liver	Liver cancer	Liver cancer	NA
10.1038/s41588-020-0678-2--SA413574	10.1038/s41588-020-0678-2	TP	Pediatric brain	Pediatric brain cancer	Pediatric brain cancer	NA
10.1038/s41588-020-0678-2--SA412707	10.1038/s41588-020-0678-2	TP	Pancreas	Pancreatic cancer	Pancreatic cancer	NA
10.1038/s41588-020-0678-2--SA538983	10.1038/s41588-020-0678-2	TP	Blood	Chronic lymphocytic leukemia	Chronic lymphocytic leukemia	NA
10.1038/s41588-020-0678-2--SA533720	10.1038/s41588-020-0678-2	TP	Pancreas	Pancreatic cancer	Pancreatic cancer	NA
10.1038/s41588-020-0678-2--SA542054	10.1038/s41588-020-0678-2	TP	Blood	B-cell lymphoma	B-cell lymphoma	NA
10.1038/s41588-020-0678-2--SA86302	10.1038/s41588-020-0678-2	TP	Blood	Chronic lymphocytic leukemia	Chronic lymphocytic leukemia	NA
10.1038/s41588-020-0678-2--SA499742	10.1038/s41588-020-0678-2	TP	Liver	Liver cancer	Liver cancer	NA
10.1038/s41588-020-0678-2--SA541793	10.1038/s41588-020-0678-2	TP	Prostate	Prostate cancer	Prostate cancer	NA
10.1038/s41588-020-0678-2--SA528858	10.1038/s41588-020-0678-2	TP	Esophagus	Esophageal cancer	Esophageal cancer	NA
10.1038/s41588-020-0678-2--SA413916	10.1038/s41588-020-0678-2	TP	Pediatric brain	Pediatric brain cancer	Pediatric brain cancer	NA
10.1038/s41588-020-0678-2--SA411713	10.1038/s41588-020-0678-2	TP	Pancreas	Pancreatic cancer	Pancreatic cancer	NA
10.1038/s41588-020-0678-2--SA542183	10.1038/s41588-020-0678-2	TP	Blood	Chronic lymphocytic leukemia	Chronic lymphocytic leukemia	NA
10.1038/s41588-020-0678-2--SA413905	10.1038/s41588-020-0678-2	TP	Pediatric brain	Pediatric brain cancer	Pediatric brain cancer	NA
10.1038/s41588-020-0678-2--SA130872	10.1038/s41588-020-0678-2	TP	Prostate	Prostate cancer	Prostate cancer	NA
10.1038/s41588-020-0678-2--SA530479	10.1038/s41588-020-0678-2	TP	Prostate	Prostate cancer	Prostate cancer	NA
10.1038/s41588-020-0678-2--SA528965	10.1038/s41588-020-0678-2	TP	Prostate	Prostate cancer	Prostate cancer	NA
10.1038/s41588-020-0678-2--SA413594	10.1038/s41588-020-0678-2	TP	Pediatric brain	Pediatric brain cancer	Pediatric brain cancer	NA
10.1038/s41588-020-0678-2--SA413826	10.1038/s41588-020-0678-2	TP	Pediatric brain	Pediatric brain cancer	Pediatric brain cancer	NA
10.1038/s41588-020-0678-2--SA542171	10.1038/s41588-020-0678-2	TP	Blood	Chronic lymphocytic leukemia	Chronic lymphocytic leukemia	NA
10.1038/s41588-020-0678-2--SA507244	10.1038/s41588-020-0678-2	TP	Kidney	Renal cancer	Renal cancer	NA
10.1038/s41588-020-0678-2--SA530488	10.1038/s41588-020-0678-2	TP	Prostate	Prostate cancer	Prostate cancer	NA
10.1038/s41588-020-0678-2--SA539002	10.1038/s41588-020-0678-2	TP	Blood	Chronic lymphocytic leukemia	Chronic lymphocytic leukemia	NA
10.1038/s41588-020-0678-2--SA542215	10.1038/s41588-020-0678-2	TP	Blood	Chronic lymphocytic leukemia	Chronic lymphocytic leukemia	NA
10.1038/s41588-020-0678-2--SA505711	10.1038/s41588-020-0678-2	TP	Ovary	Ovary cancer	Ovary cancer	NA
10.1038/s41588-020-0678-2--SA520420	10.1038/s41588-020-0678-2	TP	Blood	Acute myeloid leukemia	Acute myeloid leukemia	NA
10.1038/s41588-020-0678-2--SA507122	10.1038/s41588-020-0678-2	TP	Kidney	Renal cancer	Renal cancer	NA
10.1038/s41588-020-0678-2--SA557665	10.1038/s41588-020-0678-2	TP	Blood	B-cell lymphoma	B-cell lymphoma	NA
10.1038/s41588-020-0678-2--SA501395	10.1038/s41588-020-0678-2	TP	Liver	Liver cancer	Liver cancer	NA
10.1038/s41588-020-0678-2--SA528968	10.1038/s41588-020-0678-2	TP	Prostate	Prostate cancer	Prostate cancer	NA
10.1038/s41588-020-0678-2--SA501514	10.1038/s41588-020-0678-2	TP	Liver	Liver cancer	Liver cancer	NA
10.1038/s41588-020-0678-2--SA528806	10.1038/s41588-020-0678-2	TP	Esophagus	Esophageal cancer	Esophageal cancer	NA
10.1038/s41588-020-0678-2--SA270392	10.1038/s41588-020-0678-2	TP	Liver	Liver cancer	Liver cancer	NA
10.1038/s41588-020-0678-2--SA541998	10.1038/s41588-020-0678-2	TP	Bone	Ewing sarcoma cancer	Ewing sarcoma cancer	NA
10.1038/s41588-020-0678-2--SA507554	10.1038/s41588-020-0678-2	TP	Kidney	Renal cancer	Renal cancer	NA
10.1038/s41588-020-0678-2--SA507238	10.1038/s41588-020-0678-2	TP	Kidney	Renal cancer	Renal cancer	NA
10.1038/s41588-020-0678-2--SA320878	10.1038/s41588-020-0678-2	TP	Blood	B-cell lymphoma	B-cell lymphoma	NA
10.1038/s41588-020-0678-2--SA86726	10.1038/s41588-020-0678-2	TP	Blood	Chronic lymphocytic leukemia	Chronic lymphocytic leukemia	NA
10.1038/s41588-020-0678-2--SA533674	10.1038/s41588-020-0678-2	TP	Pancreas	Pancreatic cancer	Pancreatic cancer	NA
10.1038/s41588-020-0678-2--SA505351	10.1038/s41588-020-0678-2	TP	Ovary	Ovary cancer	Ovary cancer	NA
10.1038/s41588-020-0678-2--SA501517	10.1038/s41588-020-0678-2	TP	Liver	Liver cancer	Liver cancer	NA
10.1038/s41588-020-0678-2--SA517381	10.1038/s41588-020-0678-2	TP	Pediatric brain	Pediatric brain cancer	Pediatric brain cancer	NA
10.1038/s41588-020-0678-2--SA557353	10.1038/s41588-020-0678-2	TM	Skin	Skin cancer	Skin cancer	NA
10.1038/s41588-020-0678-2--SA320824	10.1038/s41588-020-0678-2	TP	Blood	B-cell lymphoma	B-cell lymphoma	NA
10.1038/s41588-020-0678-2--SA413638	10.1038/s41588-020-0678-2	TP	Pediatric brain	Pediatric brain cancer	Pediatric brain cancer	NA
10.1038/s41588-020-0678-2--SA410399	10.1038/s41588-020-0678-2	TP	Pancreas	Pancreatic cancer	Pancreatic cancer	NA
10.1038/s41588-020-0678-2--SA517262	10.1038/s41588-020-0678-2	TP	Pediatric brain	Pediatric brain cancer	Pediatric brain cancer	NA
10.1038/s41588-020-0678-2--SA413746	10.1038/s41588-020-0678-2	TP	Pediatric brain	Pediatric brain cancer	Pediatric brain cancer	NA
10.1038/s41588-020-0678-2--SA542651	10.1038/s41588-020-0678-2	TP	Pancreas	Pancreatic cancer	Pancreatic cancer	NA
10.1038/s41588-020-0678-2--SA530550	10.1038/s41588-020-0678-2	TP	Prostate	Prostate cancer	Prostate cancer	NA
10.1038/s41588-020-0678-2--SA530632	10.1038/s41588-020-0678-2	TP	Prostate	Prostate cancer	Prostate cancer	NA
10.1038/s41588-020-0678-2--SA533724	10.1038/s41588-020-0678-2	TP	Pancreas	Pancreatic cancer	Pancreatic cancer	NA
10.1038/s41588-020-0678-2--SA501510	10.1038/s41588-020-0678-2	TP	Liver	Liver cancer	Liver cancer	NA
10.1038/s41588-020-0678-2--SA413652	10.1038/s41588-020-0678-2	TP	Pediatric brain	Pediatric brain cancer	Pediatric brain cancer	NA
10.1038/s41588-020-0678-2--SA528850	10.1038/s41588-020-0678-2	TP	Esophagus	Esophageal cancer	Esophageal cancer	NA
10.1038/s41588-020-0678-2--SA530591	10.1038/s41588-020-0678-2	TP	Prostate	Prostate cancer	Prostate cancer	NA
10.1038/s41588-020-0678-2--SA501481	10.1038/s41588-020-0678-2	TP	Liver	Liver cancer	Liver cancer	NA
10.1038/s41588-020-0678-2--SA413560	10.1038/s41588-020-0678-2	TP	Pediatric brain	Pediatric brain cancer	Pediatric brain cancer	NA
10.1038/s41588-020-0678-2--SA507223	10.1038/s41588-020-0678-2	TP	Kidney	Renal cancer	Renal cancer	NA
10.1038/s41588-020-0678-2--SA407922	10.1038/s41588-020-0678-2	TP	Pancreas	Pancreatic cancer	Pancreatic cancer	NA
10.1038/s41588-020-0678-2--SA413932	10.1038/s41588-020-0678-2	TP	Pediatric brain	Pediatric brain cancer	Pediatric brain cancer	NA
10.1038/s41588-020-0678-2--SA542179	10.1038/s41588-020-0678-2	TP	Blood	Chronic lymphocytic leukemia	Chronic lymphocytic leukemia	NA
10.1038/s41588-020-0678-2--SA507164	10.1038/s41588-020-0678-2	TP	Kidney	Renal cancer	Renal cancer	NA
10.1038/s41588-020-0678-2--SA542384	10.1038/s41588-020-0678-2	TP	Blood	Chronic lymphocytic leukemia	Chronic lymphocytic leukemia	NA
10.1038/s41588-020-0678-2--SA86551	10.1038/s41588-020-0678-2	TP	Blood	Chronic lymphocytic leukemia	Chronic lymphocytic leukemia	NA
10.1038/s41588-020-0678-2--SA528864	10.1038/s41588-020-0678-2	TP	Esophagus	Esophageal cancer	Esophageal cancer	NA
10.1038/s41588-020-0678-2--SA529796	10.1038/s41588-020-0678-2	TP	Liver	Liver cancer	Liver cancer	NA
10.1038/s41588-020-0678-2--SA544185	10.1038/s41588-020-0678-2	TP	Stomach	Gastric cancer	Gastric cancer	NA
10.1038/s41588-020-0678-2--SA410190	10.1038/s41588-020-0678-2	TP	Pancreas	Pancreatic cancer	Pancreatic cancer	NA
10.1038/s41588-020-0678-2--SA85340	10.1038/s41588-020-0678-2	TP	Blood	Chronic lymphocytic leukemia	Chronic lymphocytic leukemia	NA
10.1038/s41588-020-0678-2--SA320998	10.1038/s41588-020-0678-2	TP	Blood	B-cell lymphoma	B-cell lymphoma	NA
10.1038/s41588-020-0678-2--SA542173	10.1038/s41588-020-0678-2	TP	Blood	Chronic lymphocytic leukemia	Chronic lymphocytic leukemia	NA
10.1038/s41588-020-0678-2--SA533750	10.1038/s41588-020-0678-2	TP	Pancreas	Pancreatic cancer	Pancreatic cancer	NA
10.1038/s41588-020-0678-2--SA517281	10.1038/s41588-020-0678-2	TP	Pediatric brain	Pediatric brain cancer	Pediatric brain cancer	NA
10.1038/s41588-020-0678-2--SA530626	10.1038/s41588-020-0678-2	TP	Prostate	Prostate cancer	Prostate cancer	NA
10.1038/s41588-020-0678-2--SA530570	10.1038/s41588-020-0678-2	TP	Prostate	Prostate cancer	Prostate cancer	NA
10.1038/s41588-020-0678-2--SA542942	10.1038/s41588-020-0678-2	TP	Head and neck	Oral cancer	Oral cancer	NA
10.1038/s41588-020-0678-2--SA515286	10.1038/s41588-020-0678-2	TP	Liver	Liver cancer	Liver cancer	NA
10.1038/s41588-020-0678-2--SA501523	10.1038/s41588-020-0678-2	TP	Liver	Liver cancer	Liver cancer	NA
10.1038/s41588-020-0678-2--SA528839	10.1038/s41588-020-0678-2	TP	Esophagus	Esophageal cancer	Esophageal cancer	NA
10.1038/s41588-020-0678-2--SA413924	10.1038/s41588-020-0678-2	TP	Pediatric brain	Pediatric brain cancer	Pediatric brain cancer	NA
10.1038/s41588-020-0678-2--SA413356	10.1038/s41588-020-0678-2	TP	Pediatric brain	Pediatric brain cancer	Pediatric brain cancer	NA
10.1038/s41588-020-0678-2--SA506742	10.1038/s41588-020-0678-2	TP	Prostate	Prostate cancer	Prostate cancer	NA
10.1038/s41588-020-0678-2--SA411786	10.1038/s41588-020-0678-2	TP	Pancreas	Pancreatic cancer	Pancreatic cancer	NA
10.1038/s41588-020-0678-2--SA130868	10.1038/s41588-020-0678-2	TP	Prostate	Prostate cancer	Prostate cancer	NA
10.1038/s41588-020-0678-2--SA412067	10.1038/s41588-020-0678-2	TP	Pancreas	Pancreatic cancer	Pancreatic cancer	NA
10.1038/s41588-020-0678-2--SA507306	10.1038/s41588-020-0678-2	TP	Kidney	Renal cancer	Renal cancer	NA
10.1038/s41588-020-0678-2--SA517265	10.1038/s41588-020-0678-2	TP	Pediatric brain	Pediatric brain cancer	Pediatric brain cancer	NA
10.1038/s41588-020-0678-2--SA411018	10.1038/s41588-020-0678-2	TP	Pancreas	Pancreatic cancer	Pancreatic cancer	NA
10.1038/s41588-020-0678-2--SA542560	10.1038/s41588-020-0678-2	TP	Biliary tract	Biliary tract cancer	Biliary tract cancer	NA
10.1038/s41588-020-0678-2--SA530582	10.1038/s41588-020-0678-2	TP	Prostate	Prostate cancer	Prostate cancer	NA
10.1038/s41588-020-0678-2--SA501535	10.1038/s41588-020-0678-2	TP	Liver	Liver cancer	Liver cancer	NA
10.1038/s41588-020-0678-2--SA528925	10.1038/s41588-020-0678-2	TP	Esophagus	Esophageal cancer	Esophageal cancer	NA
10.1038/s41588-020-0678-2--SA541788	10.1038/s41588-020-0678-2	TP	Prostate	Prostate cancer	Prostate cancer	NA
10.1038/s41588-020-0678-2--SA529714	10.1038/s41588-020-0678-2	TP	Liver	Liver cancer	Liver cancer	NA
10.1038/s41588-020-0678-2--SA570874	10.1038/s41588-020-0678-2	TP	Pancreas	Pancreatic cancer	Pancreatic cancer	NA
10.1038/s41588-020-0678-2--SA514930	10.1038/s41588-020-0678-2	TP	Pancreas	Pancreatic cancer	Pancreatic cancer	NA
10.1038/s41588-020-0678-2--SA543056	10.1038/s41588-020-0678-2	TP	Pancreas	Pancreatic cancer	Pancreatic cancer	NA
10.1038/s41588-020-0678-2--SA542101	10.1038/s41588-020-0678-2	TP	Blood	B-cell lymphoma	B-cell lymphoma	NA
10.1038/s41588-020-0678-2--SA86338	10.1038/s41588-020-0678-2	TP	Blood	Chronic lymphocytic leukemia	Chronic lymphocytic leukemia	NA
10.1038/s41588-020-0678-2--SA570841	10.1038/s41588-020-0678-2	TP	Pancreas	Pancreatic cancer	Pancreatic cancer	NA
10.1038/s41588-020-0678-2--SA413488	10.1038/s41588-020-0678-2	TP	Pediatric brain	Pediatric brain cancer	Pediatric brain cancer	NA
10.1038/s41588-020-0678-2--SA505437	10.1038/s41588-020-0678-2	TP	Ovary	Ovary cancer	Ovary cancer	NA
10.1038/s41588-020-0678-2--SA507152	10.1038/s41588-020-0678-2	TP	Kidney	Renal cancer	Renal cancer	NA
10.1038/s41588-020-0678-2--SA413350	10.1038/s41588-020-0678-2	TP	Pediatric brain	Pediatric brain cancer	Pediatric brain cancer	NA
10.1038/s41588-020-0678-2--SA541952	10.1038/s41588-020-0678-2	TP	Bone	Ewing sarcoma cancer	Ewing sarcoma cancer	NA
10.1038/s41588-020-0678-2--SA533625	10.1038/s41588-020-0678-2	TP	Pancreas	Pancreatic cancer	Pancreatic cancer	NA
10.1038/s41588-020-0678-2--SA413786	10.1038/s41588-020-0678-2	TP	Pediatric brain	Pediatric brain cancer	Pediatric brain cancer	NA
10.1038/s41588-020-0678-2--SA507296	10.1038/s41588-020-0678-2	TP	Kidney	Renal cancer	Renal cancer	NA
10.1038/s41588-020-0678-2--SA542300	10.1038/s41588-020-0678-2	TP	Blood	Chronic myeloid disorder	Chronic myeloid disorder	NA
10.1038/s41588-020-0678-2--SA518699	10.1038/s41588-020-0678-2	TP	Pancreas	Pancreatic cancer	Pancreatic cancer	NA
10.1038/s41588-020-0678-2--SA85535	10.1038/s41588-020-0678-2	TP	Blood	Chronic lymphocytic leukemia	Chronic lymphocytic leukemia	NA
10.1038/s41588-020-0678-2--SA270446	10.1038/s41588-020-0678-2	TP	Liver	Liver cancer	Liver cancer	NA
10.1038/s41588-020-0678-2--SA543631	10.1038/s41588-020-0678-2	TP	Head and neck	Oral cancer	Oral cancer	NA
10.1038/s41588-020-0678-2--SA542289	10.1038/s41588-020-0678-2	TP	Blood	Chronic myeloid disorder	Chronic myeloid disorder	NA
10.1038/s41588-020-0678-2--SA507338	10.1038/s41588-020-0678-2	TP	Kidney	Renal cancer	Renal cancer	NA
10.1038/s41588-020-0678-2--SA86680	10.1038/s41588-020-0678-2	TP	Blood	Chronic lymphocytic leukemia	Chronic lymphocytic leukemia	NA
10.1038/s41588-020-0678-2--SA413626	10.1038/s41588-020-0678-2	TP	Pediatric brain	Pediatric brain cancer	Pediatric brain cancer	NA
10.1038/s41588-020-0678-2--SA410071	10.1038/s41588-020-0678-2	TP	Pancreas	Pancreatic cancer	Pancreatic cancer	NA
10.1038/s41588-020-0678-2--SA408698	10.1038/s41588-020-0678-2	TP	Pancreas	Pancreatic cancer	Pancreatic cancer	NA
10.1038/s41588-020-0678-2--SA507488	10.1038/s41588-020-0678-2	TP	Kidney	Renal cancer	Renal cancer	NA
10.1038/s41588-020-0678-2--SA528896	10.1038/s41588-020-0678-2	TP	Esophagus	Esophageal cancer	Esophageal cancer	NA
10.1038/s41588-020-0678-2--SA86182	10.1038/s41588-020-0678-2	TP	Blood	Chronic lymphocytic leukemia	Chronic lymphocytic leukemia	NA
10.1038/s41588-020-0678-2--SA501485	10.1038/s41588-020-0678-2	TP	Liver	Liver cancer	Liver cancer	NA
10.1038/s41588-020-0678-2--SA413894	10.1038/s41588-020-0678-2	TP	Pediatric brain	Pediatric brain cancer	Pediatric brain cancer	NA
10.1038/s41588-020-0678-2--SA530636	10.1038/s41588-020-0678-2	TP	Prostate	Prostate cancer	Prostate cancer	NA
10.1038/s41588-020-0678-2--SA413900	10.1038/s41588-020-0678-2	TP	Pediatric brain	Pediatric brain cancer	Pediatric brain cancer	NA
10.1038/s41588-020-0678-2--SA529766	10.1038/s41588-020-0678-2	TP	Liver	Liver cancer	Liver cancer	NA
10.1038/s41588-020-0678-2--SA517333	10.1038/s41588-020-0678-2	TP	Pediatric brain	Pediatric brain cancer	Pediatric brain cancer	NA
10.1038/s41588-020-0678-2--SA320854	10.1038/s41588-020-0678-2	TP	Blood	B-cell lymphoma	B-cell lymphoma	NA
10.1038/s41588-020-0678-2--SA413754	10.1038/s41588-020-0678-2	TP	Pediatric brain	Pediatric brain cancer	Pediatric brain cancer	NA
10.1038/s41588-020-0678-2--SA413618	10.1038/s41588-020-0678-2	TP	Pediatric brain	Pediatric brain cancer	Pediatric brain cancer	NA
10.1038/s41588-020-0678-2--SA530642	10.1038/s41588-020-0678-2	TP	Prostate	Prostate cancer	Prostate cancer	NA
10.1038/s41588-020-0678-2--SA530452	10.1038/s41588-020-0678-2	TP	Prostate	Prostate cancer	Prostate cancer	NA
10.1038/s41588-020-0678-2--SA530444	10.1038/s41588-020-0678-2	TP	Prostate	Prostate cancer	Prostate cancer	NA
10.1038/s41588-020-0678-2--SA530512	10.1038/s41588-020-0678-2	TP	Prostate	Prostate cancer	Prostate cancer	NA
10.1038/s41588-020-0678-2--SA505244	10.1038/s41588-020-0678-2	TP	Ovary	Ovary cancer	Ovary cancer	NA
10.1038/s41588-020-0678-2--SA413782	10.1038/s41588-020-0678-2	TP	Pediatric brain	Pediatric brain cancer	Pediatric brain cancer	NA
10.1038/s41588-020-0678-2--SA529811	10.1038/s41588-020-0678-2	TP	Liver	Liver cancer	Liver cancer	NA
10.1038/s41588-020-0678-2--SA541786	10.1038/s41588-020-0678-2	TP	Prostate	Prostate cancer	Prostate cancer	NA
10.1038/s41588-020-0678-2--SA506725	10.1038/s41588-020-0678-2	TP	Prostate	Prostate cancer	Prostate cancer	NA
10.1038/s41588-020-0678-2--SA528898	10.1038/s41588-020-0678-2	TP	Esophagus	Esophageal cancer	Esophageal cancer	NA
10.1038/s41588-020-0678-2--SA530489	10.1038/s41588-020-0678-2	TP	Prostate	Prostate cancer	Prostate cancer	NA
10.1038/s41588-020-0678-2--SA543178	10.1038/s41588-020-0678-2	TP	Head and neck	Oral cancer	Oral cancer	NA
10.1038/s41588-020-0678-2--SA514963	10.1038/s41588-020-0678-2	TP	Prostate	Prostate cancer	Prostate cancer	NA
10.1038/s41588-020-0678-2--SA539000	10.1038/s41588-020-0678-2	TP	Blood	Chronic lymphocytic leukemia	Chronic lymphocytic leukemia	NA
10.1038/s41588-020-0678-2--SA130917	10.1038/s41588-020-0678-2	TP	Esophagus	Esophageal cancer	Esophageal cancer	NA
10.1038/s41588-020-0678-2--SA541984	10.1038/s41588-020-0678-2	TP	Bone	Ewing sarcoma cancer	Ewing sarcoma cancer	NA
10.1038/s41588-020-0678-2--SA414191	10.1038/s41588-020-0678-2	TP	Pediatric brain	Pediatric brain cancer	Pediatric brain cancer	NA
10.1038/s41588-020-0678-2--SA530526	10.1038/s41588-020-0678-2	TP	Prostate	Prostate cancer	Prostate cancer	NA
10.1038/s41588-020-0678-2--SA530571	10.1038/s41588-020-0678-2	TP	Prostate	Prostate cancer	Prostate cancer	NA
10.1038/s41588-020-0678-2--SA530507	10.1038/s41588-020-0678-2	TP	Prostate	Prostate cancer	Prostate cancer	NA
10.1038/s41588-020-0678-2--SA530466	10.1038/s41588-020-0678-2	TP	Prostate	Prostate cancer	Prostate cancer	NA
10.1038/s41588-020-0678-2--SA507430	10.1038/s41588-020-0678-2	TP	Kidney	Renal cancer	Renal cancer	NA
10.1038/s41588-020-0678-2--SA530539	10.1038/s41588-020-0678-2	TP	Prostate	Prostate cancer	Prostate cancer	NA
10.1038/s41588-020-0678-2--SA530598	10.1038/s41588-020-0678-2	TP	Prostate	Prostate cancer	Prostate cancer	NA
10.1038/s41588-020-0678-2--SA529732	10.1038/s41588-020-0678-2	TP	Liver	Liver cancer	Liver cancer	NA
10.1038/s41588-020-0678-2--SA533714	10.1038/s41588-020-0678-2	TP	Pancreas	Pancreatic cancer	Pancreatic cancer	NA
10.1038/s41588-020-0678-2--SA541890	10.1038/s41588-020-0678-2	TP	Bone	Ewing sarcoma cancer	Ewing sarcoma cancer	NA
10.1038/s41588-020-0678-2--SA413582	10.1038/s41588-020-0678-2	TP	Pediatric brain	Pediatric brain cancer	Pediatric brain cancer	NA
10.1038/s41588-020-0678-2--SA541972	10.1038/s41588-020-0678-2	TP	Bone	Ewing sarcoma cancer	Ewing sarcoma cancer	NA
10.1038/s41588-020-0678-2--SA529884	10.1038/s41588-020-0678-2	TP	Liver	Liver cancer	Liver cancer	NA
10.1038/s41588-020-0678-2--SA533726	10.1038/s41588-020-0678-2	TP	Pancreas	Pancreatic cancer	Pancreatic cancer	NA
10.1038/s41588-020-0678-2--SA542396	10.1038/s41588-020-0678-2	TP	Blood	Chronic lymphocytic leukemia	Chronic lymphocytic leukemia	NA
10.1038/s41588-020-0678-2--SA321066	10.1038/s41588-020-0678-2	TP	Blood	B-cell lymphoma	B-cell lymphoma	NA
10.1038/s41588-020-0678-2--SA530446	10.1038/s41588-020-0678-2	TP	Prostate	Prostate cancer	Prostate cancer	NA
10.1038/s41588-020-0678-2--SA270396	10.1038/s41588-020-0678-2	TP	Liver	Liver cancer	Liver cancer	NA
10.1038/s41588-020-0678-2--SA130921	10.1038/s41588-020-0678-2	TP	Esophagus	Esophageal cancer	Esophageal cancer	NA
10.1038/s41588-020-0678-2--SA321119	10.1038/s41588-020-0678-2	TP	Blood	B-cell lymphoma	B-cell lymphoma	NA
10.1038/s41588-020-0678-2--SA541980	10.1038/s41588-020-0678-2	TP	Bone	Ewing sarcoma cancer	Ewing sarcoma cancer	NA
10.1038/s41588-020-0678-2--SA507185	10.1038/s41588-020-0678-2	TP	Kidney	Renal cancer	Renal cancer	NA
10.1038/s41588-020-0678-2--SA542966	10.1038/s41588-020-0678-2	TP	Stomach	Gastric cancer	Gastric cancer	NA
10.1038/s41588-020-0678-2--SA507572	10.1038/s41588-020-0678-2	TP	Kidney	Renal cancer	Renal cancer	NA
10.1038/s41588-020-0678-2--SA413275	10.1038/s41588-020-0678-2	TP	Pediatric brain	Pediatric brain cancer	Pediatric brain cancer	NA
10.1038/s41588-020-0678-2--SA413750	10.1038/s41588-020-0678-2	TP	Pediatric brain	Pediatric brain cancer	Pediatric brain cancer	NA
10.1038/s41588-020-0678-2--SA542146	10.1038/s41588-020-0678-2	TP	Blood	B-cell lymphoma	B-cell lymphoma	NA
10.1038/s41588-020-0678-2--SA528956	10.1038/s41588-020-0678-2	TP	Prostate	Prostate cancer	Prostate cancer	NA
10.1038/s41588-020-0678-2--SA542209	10.1038/s41588-020-0678-2	TP	Blood	Chronic lymphocytic leukemia	Chronic lymphocytic leukemia	NA
10.1038/s41588-020-0678-2--SA506746	10.1038/s41588-020-0678-2	TP	Prostate	Prostate cancer	Prostate cancer	NA
10.1038/s41588-020-0678-2--SA518876	10.1038/s41588-020-0678-2	TP	Pancreas	Pancreatic cancer	Pancreatic cancer	NA
10.1038/s41588-020-0678-2--SA557470	10.1038/s41588-020-0678-2	TM	Skin	Skin cancer	Skin cancer	NA
10.1038/s41588-020-0678-2--SA506713	10.1038/s41588-020-0678-2	TP	Pancreas	Pancreatic cancer	Pancreatic cancer	NA
10.1038/s41588-020-0678-2--SA530586	10.1038/s41588-020-0678-2	TP	Prostate	Prostate cancer	Prostate cancer	NA
10.1038/s41588-020-0678-2--SA542181	10.1038/s41588-020-0678-2	TP	Blood	Chronic lymphocytic leukemia	Chronic lymphocytic leukemia	NA
10.1038/s41588-020-0678-2--SA517362	10.1038/s41588-020-0678-2	TP	Pediatric brain	Pediatric brain cancer	Pediatric brain cancer	NA
10.1038/s41588-020-0678-2--SA501591	10.1038/s41588-020-0678-2	TP	Liver	Liver cancer	Liver cancer	NA
10.1038/s41588-020-0678-2--SA507352	10.1038/s41588-020-0678-2	TP	Kidney	Renal cancer	Renal cancer	NA
10.1038/s41588-020-0678-2--SA501599	10.1038/s41588-020-0678-2	TP	Liver	Liver cancer	Liver cancer	NA
10.1038/s41588-020-0678-2--SA501511	10.1038/s41588-020-0678-2	TP	Liver	Liver cancer	Liver cancer	NA
10.1038/s41588-020-0678-2--SA320992	10.1038/s41588-020-0678-2	TP	Blood	B-cell lymphoma	B-cell lymphoma	NA
10.1038/s41588-020-0678-2--SA542993	10.1038/s41588-020-0678-2	TP	Pancreas	Pancreatic cancer	Pancreatic cancer	NA
10.1038/s41588-020-0678-2--SA557677	10.1038/s41588-020-0678-2	TP	Blood	B-cell lymphoma	B-cell lymphoma	NA
10.1038/s41588-020-0678-2--SA410978	10.1038/s41588-020-0678-2	TP	Pancreas	Pancreatic cancer	Pancreatic cancer	NA
10.1038/s41588-020-0678-2--SA515472	10.1038/s41588-020-0678-2	TP	Liver	Liver cancer	Liver cancer	NA
10.1038/s41588-020-0678-2--SA413634	10.1038/s41588-020-0678-2	TP	Pediatric brain	Pediatric brain cancer	Pediatric brain cancer	NA
10.1038/s41588-020-0678-2--SA413859	10.1038/s41588-020-0678-2	TP	Pediatric brain	Pediatric brain cancer	Pediatric brain cancer	NA
10.1038/s41588-020-0678-2--SA501647	10.1038/s41588-020-0678-2	TP	Liver	Liver cancer	Liver cancer	NA
10.1038/s41588-020-0678-2--SA542869	10.1038/s41588-020-0678-2	TP	Head and neck	Oral cancer	Oral cancer	NA
10.1038/s41588-020-0678-2--SA533646	10.1038/s41588-020-0678-2	TP	Pancreas	Pancreatic cancer	Pancreatic cancer	NA
10.1038/s41588-020-0678-2--SA530578	10.1038/s41588-020-0678-2	TP	Prostate	Prostate cancer	Prostate cancer	NA
10.1038/s41588-020-0678-2--SA413318	10.1038/s41588-020-0678-2	TP	Pediatric brain	Pediatric brain cancer	Pediatric brain cancer	NA
10.1038/s41588-020-0678-2--SA542235	10.1038/s41588-020-0678-2	TP	Blood	Chronic myeloid disorder	Chronic myeloid disorder	NA
10.1038/s41588-020-0678-2--SA320926	10.1038/s41588-020-0678-2	TP	Blood	B-cell lymphoma	B-cell lymphoma	NA
10.1038/s41588-020-0678-2--SA501540	10.1038/s41588-020-0678-2	TP	Liver	Liver cancer	Liver cancer	NA
10.1038/s41588-020-0678-2--SA270428	10.1038/s41588-020-0678-2	TP	Liver	Liver cancer	Liver cancer	NA
10.1038/s41588-020-0678-2--SA529743	10.1038/s41588-020-0678-2	TP	Liver	Liver cancer	Liver cancer	NA
10.1038/s41588-020-0678-2--SA517256	10.1038/s41588-020-0678-2	TP	Pediatric brain	Pediatric brain cancer	Pediatric brain cancer	NA
10.1038/s41588-020-0678-2--SA515367	10.1038/s41588-020-0678-2	TP	Liver	Liver cancer	Liver cancer	NA
10.1038/s41588-020-0678-2--SA541734	10.1038/s41588-020-0678-2	TP	Prostate	Prostate cancer	Prostate cancer	NA
10.1038/s41588-020-0678-2--SA413880	10.1038/s41588-020-0678-2	TP	Pediatric brain	Pediatric brain cancer	Pediatric brain cancer	NA
10.1038/s41588-020-0678-2--SA533747	10.1038/s41588-020-0678-2	TP	Pancreas	Pancreatic cancer	Pancreatic cancer	NA
10.1038/s41588-020-0678-2--SA539010	10.1038/s41588-020-0678-2	TP	Blood	Chronic lymphocytic leukemia	Chronic lymphocytic leukemia	NA
10.1038/s41588-020-0678-2--SA413902	10.1038/s41588-020-0678-2	TP	Pediatric brain	Pediatric brain cancer	Pediatric brain cancer	NA
10.1038/s41588-020-0678-2--SA543605	10.1038/s41588-020-0678-2	TP	Pancreas	Pancreatic cancer	Pancreatic cancer	NA
10.1038/s41588-020-0678-2--SA517274	10.1038/s41588-020-0678-2	TP	Pediatric brain	Pediatric brain cancer	Pediatric brain cancer	NA
10.1038/s41588-020-0678-2--SA528883	10.1038/s41588-020-0678-2	TP	Esophagus	Esophageal cancer	Esophageal cancer	NA
10.1038/s41588-020-0678-2--SA543211	10.1038/s41588-020-0678-2	TP	Stomach	Gastric cancer	Gastric cancer	NA
10.1038/s41588-020-0678-2--SA542395	10.1038/s41588-020-0678-2	TP	Blood	Chronic lymphocytic leukemia	Chronic lymphocytic leukemia	NA
10.1038/s41588-020-0678-2--SA86108	10.1038/s41588-020-0678-2	TP	Blood	Chronic lymphocytic leukemia	Chronic lymphocytic leukemia	NA
10.1038/s41588-020-0678-2--SA541757	10.1038/s41588-020-0678-2	TP	Prostate	Prostate cancer	Prostate cancer	NA
10.1038/s41588-020-0678-2--SA533797	10.1038/s41588-020-0678-2	TP	Pancreas	Pancreatic cancer	Pancreatic cancer	NA
10.1038/s41588-020-0678-2--SA528795	10.1038/s41588-020-0678-2	TP	Esophagus	Esophageal cancer	Esophageal cancer	NA
10.1038/s41588-020-0678-2--SA530533	10.1038/s41588-020-0678-2	TP	Prostate	Prostate cancer	Prostate cancer	NA
10.1038/s41588-020-0678-2--SA6134	10.1038/s41588-020-0678-2	TP	Breast	Breast cancer	Breast cancer	NA
10.1038/s41588-020-0678-2--SA517259	10.1038/s41588-020-0678-2	TP	Pediatric brain	Pediatric brain cancer	Pediatric brain cancer	NA
10.1038/s41588-020-0678-2--SA528988	10.1038/s41588-020-0678-2	TP	Prostate	Prostate cancer	Prostate cancer	NA
10.1038/s41588-020-0678-2--SA542241	10.1038/s41588-020-0678-2	TP	Blood	Chronic myeloid disorder	Chronic myeloid disorder	NA
10.1038/s41588-020-0678-2--SA528961	10.1038/s41588-020-0678-2	TP	Prostate	Prostate cancer	Prostate cancer	NA
10.1038/s41588-020-0678-2--SA520223	10.1038/s41588-020-0678-2	TP	Pancreas	Pancreatic cancer	Pancreatic cancer	NA
10.1038/s41588-020-0678-2--SA518664	10.1038/s41588-020-0678-2	TP	Pancreas	Pancreatic cancer	Pancreatic cancer	NA
10.1038/s41588-020-0678-2--SA85298	10.1038/s41588-020-0678-2	TP	Blood	Chronic lymphocytic leukemia	Chronic lymphocytic leukemia	NA
10.1038/s41588-020-0678-2--SA528945	10.1038/s41588-020-0678-2	TP	Esophagus	Esophageal cancer	Esophageal cancer	NA
10.1038/s41588-020-0678-2--SA409250	10.1038/s41588-020-0678-2	TP	Pancreas	Pancreatic cancer	Pancreatic cancer	NA
10.1038/s41588-020-0678-2--SA569077	10.1038/s41588-020-0678-2	TP	Stomach	Gastric cancer	Gastric cancer	NA
10.1038/s41588-020-0678-2--SA542260	10.1038/s41588-020-0678-2	TP	Blood	Chronic myeloid disorder	Chronic myeloid disorder	NA
10.1038/s41588-020-0678-2--SA270400	10.1038/s41588-020-0678-2	TP	Liver	Liver cancer	Liver cancer	NA
10.1038/s41588-020-0678-2--SA413520	10.1038/s41588-020-0678-2	TP	Pediatric brain	Pediatric brain cancer	Pediatric brain cancer	NA
10.1038/s41588-020-0678-2--SA529869	10.1038/s41588-020-0678-2	TP	Liver	Liver cancer	Liver cancer	NA
10.1038/s41588-020-0678-2--SA413630	10.1038/s41588-020-0678-2	TP	Pediatric brain	Pediatric brain cancer	Pediatric brain cancer	NA
10.1038/s41588-020-0678-2--SA542199	10.1038/s41588-020-0678-2	TP	Blood	Chronic lymphocytic leukemia	Chronic lymphocytic leukemia	NA
10.1038/s41588-020-0678-2--SA320836	10.1038/s41588-020-0678-2	TP	Blood	B-cell lymphoma	B-cell lymphoma	NA
10.1038/s41588-020-0678-2--SA499813	10.1038/s41588-020-0678-2	TP	Liver	Liver cancer	Liver cancer	NA
10.1038/s41588-020-0678-2--SA517288	10.1038/s41588-020-0678-2	TP	Pediatric brain	Pediatric brain cancer	Pediatric brain cancer	NA
10.1038/s41588-020-0678-2--SA413770	10.1038/s41588-020-0678-2	TP	Pediatric brain	Pediatric brain cancer	Pediatric brain cancer	NA
10.1038/s41588-020-0678-2--SA543681	10.1038/s41588-020-0678-2	TP	Breast	Breast cancer	Breast cancer	NA
10.1038/s41588-020-0678-2--SA542211	10.1038/s41588-020-0678-2	TP	Blood	Chronic lymphocytic leukemia	Chronic lymphocytic leukemia	NA
10.1038/s41588-020-0678-2--SA542123	10.1038/s41588-020-0678-2	TP	Blood	B-cell lymphoma	B-cell lymphoma	NA
10.1038/s41588-020-0678-2--SA501446	10.1038/s41588-020-0678-2	TP	Liver	Liver cancer	Liver cancer	NA
10.1038/s41588-020-0678-2--SA558659	10.1038/s41588-020-0678-2	TP	Pancreas	Pancreatic cancer	Pancreatic cancer	NA
10.1038/s41588-020-0678-2--SA514943	10.1038/s41588-020-0678-2	TP	Pancreas	Pancreatic cancer	Pancreatic cancer	NA
10.1038/s41588-020-0678-2--SA413818	10.1038/s41588-020-0678-2	TP	Pediatric brain	Pediatric brain cancer	Pediatric brain cancer	NA
10.1038/s41588-020-0678-2--SA530546	10.1038/s41588-020-0678-2	TP	Prostate	Prostate cancer	Prostate cancer	NA
10.1038/s41588-020-0678-2--SA530614	10.1038/s41588-020-0678-2	TP	Prostate	Prostate cancer	Prostate cancer	NA
10.1038/s41588-020-0678-2--SA515422	10.1038/s41588-020-0678-2	TP	Liver	Liver cancer	Liver cancer	NA
10.1038/s41588-020-0678-2--SA501598	10.1038/s41588-020-0678-2	TP	Liver	Liver cancer	Liver cancer	NA
10.1038/s41588-020-0678-2--SA321030	10.1038/s41588-020-0678-2	TP	Blood	B-cell lymphoma	B-cell lymphoma	NA
10.1038/s41588-020-0678-2--SA413606	10.1038/s41588-020-0678-2	TP	Pediatric brain	Pediatric brain cancer	Pediatric brain cancer	NA
10.1038/s41588-020-0678-2--SA86215	10.1038/s41588-020-0678-2	TP	Blood	Chronic lymphocytic leukemia	Chronic lymphocytic leukemia	NA
10.1038/s41588-020-0678-2--SA558649	10.1038/s41588-020-0678-2	TP	Pancreas	Pancreatic cancer	Pancreatic cancer	NA
10.1038/s41588-020-0678-2--SA542030	10.1038/s41588-020-0678-2	TP	Blood	B-cell lymphoma	B-cell lymphoma	NA
10.1038/s41588-020-0678-2--SA517271	10.1038/s41588-020-0678-2	TP	Pediatric brain	Pediatric brain cancer	Pediatric brain cancer	NA
10.1038/s41588-020-0678-2--SA130907	10.1038/s41588-020-0678-2	TP	Prostate	Prostate cancer	Prostate cancer	NA
10.1038/s41588-020-0678-2--SA542014	10.1038/s41588-020-0678-2	TP	Bone	Ewing sarcoma cancer	Ewing sarcoma cancer	NA
10.1038/s41588-020-0678-2--SA501567	10.1038/s41588-020-0678-2	TP	Liver	Liver cancer	Liver cancer	NA
10.1038/s41588-020-0678-2--SA530618	10.1038/s41588-020-0678-2	TP	Prostate	Prostate cancer	Prostate cancer	NA
10.1038/s41588-020-0678-2--SA542229	10.1038/s41588-020-0678-2	TP	Blood	Chronic myeloid disorder	Chronic myeloid disorder	NA
10.1038/s41588-020-0678-2--SA411761	10.1038/s41588-020-0678-2	TP	Pancreas	Pancreatic cancer	Pancreatic cancer	NA
10.1038/s41588-020-0678-2--SA320890	10.1038/s41588-020-0678-2	TP	Blood	B-cell lymphoma	B-cell lymphoma	NA
10.1038/s41588-020-0678-2--SA530558	10.1038/s41588-020-0678-2	TP	Prostate	Prostate cancer	Prostate cancer	NA
10.1038/s41588-020-0678-2--SA528906	10.1038/s41588-020-0678-2	TP	Esophagus	Esophageal cancer	Esophageal cancer	NA
10.1038/s41588-020-0678-2--SA528964	10.1038/s41588-020-0678-2	TP	Prostate	Prostate cancer	Prostate cancer	NA
10.1038/s41588-020-0678-2--SA533746	10.1038/s41588-020-0678-2	TP	Pancreas	Pancreatic cancer	Pancreatic cancer	NA
10.1038/s41588-020-0678-2--SA528900	10.1038/s41588-020-0678-2	TP	Esophagus	Esophageal cancer	Esophageal cancer	NA
10.1038/s41588-020-0678-2--SA530473	10.1038/s41588-020-0678-2	TP	Prostate	Prostate cancer	Prostate cancer	NA
10.1038/s41588-020-0678-2--SA501615	10.1038/s41588-020-0678-2	TP	Liver	Liver cancer	Liver cancer	NA
10.1038/s41588-020-0678-2--SA505613	10.1038/s41588-020-0678-2	TP	Ovary	Ovary cancer	Ovary cancer	NA
10.1038/s41588-020-0678-2--SA542385	10.1038/s41588-020-0678-2	TP	Blood	Chronic lymphocytic leukemia	Chronic lymphocytic leukemia	NA
10.1038/s41588-020-0678-2--SA505933	10.1038/s41588-020-0678-2	TP	Ovary	Ovary cancer	Ovary cancer	NA
10.1038/s41588-020-0678-2--SA541942	10.1038/s41588-020-0678-2	TP	Bone	Ewing sarcoma cancer	Ewing sarcoma cancer	NA
10.1038/s41588-020-0678-2--SA543349	10.1038/s41588-020-0678-2	TP	Head and neck	Oral cancer	Oral cancer	NA
10.1038/s41588-020-0678-2--SA528904	10.1038/s41588-020-0678-2	TP	Esophagus	Esophageal cancer	Esophageal cancer	NA
10.1038/s41588-020-0678-2--SA542189	10.1038/s41588-020-0678-2	TP	Blood	Chronic lymphocytic leukemia	Chronic lymphocytic leukemia	NA
10.1038/s41588-020-0678-2--SA270462	10.1038/s41588-020-0678-2	TP	Liver	Liver cancer	Liver cancer	NA
10.1038/s41588-020-0678-2--SA541784	10.1038/s41588-020-0678-2	TP	Prostate	Prostate cancer	Prostate cancer	NA
10.1038/s41588-020-0678-2--SA541776	10.1038/s41588-020-0678-2	TP	Prostate	Prostate cancer	Prostate cancer	NA
10.1038/s41588-020-0678-2--SA528909	10.1038/s41588-020-0678-2	TP	Esophagus	Esophageal cancer	Esophageal cancer	NA
10.1038/s41588-020-0678-2--SA570863	10.1038/s41588-020-0678-2	TP	Pancreas	Pancreatic cancer	Pancreatic cancer	NA
10.1038/s41588-020-0678-2--SA530485	10.1038/s41588-020-0678-2	TP	Prostate	Prostate cancer	Prostate cancer	NA
10.1038/s41588-020-0678-2--SA501579	10.1038/s41588-020-0678-2	TP	Liver	Liver cancer	Liver cancer	NA
10.1038/s41588-020-0678-2--SA413668	10.1038/s41588-020-0678-2	TP	Pediatric brain	Pediatric brain cancer	Pediatric brain cancer	NA
10.1038/s41588-020-0678-2--SA506669	10.1038/s41588-020-0678-2	TP	Pancreas	Pancreatic cancer	Pancreatic cancer	NA
10.1038/s41588-020-0678-2--SA538904	10.1038/s41588-020-0678-2	TM	Prostate	Prostate cancer	Prostate cancer	NA
10.1038/s41588-020-0678-2--SA528846	10.1038/s41588-020-0678-2	TP	Esophagus	Esophageal cancer	Esophageal cancer	NA
10.1038/s41588-020-0678-2--SA542391	10.1038/s41588-020-0678-2	TP	Blood	Chronic lymphocytic leukemia	Chronic lymphocytic leukemia	NA
10.1038/s41588-020-0678-2--SA501534	10.1038/s41588-020-0678-2	TP	Liver	Liver cancer	Liver cancer	NA
10.1038/s41588-020-0678-2--SA541954	10.1038/s41588-020-0678-2	TP	Bone	Ewing sarcoma cancer	Ewing sarcoma cancer	NA
10.1038/s41588-020-0678-2--SA505563	10.1038/s41588-020-0678-2	TP	Ovary	Ovary cancer	Ovary cancer	NA
10.1038/s41588-020-0678-2--SA541820	10.1038/s41588-020-0678-2	TP	Breast	Breast cancer	Breast cancer	NA
10.1038/s41588-020-0678-2--SA570855	10.1038/s41588-020-0678-2	TP	Pancreas	Pancreatic cancer	Pancreatic cancer	NA
10.1038/s41588-020-0678-2--SA130886	10.1038/s41588-020-0678-2	TP	Prostate	Prostate cancer	Prostate cancer	NA
10.1038/s41588-020-0678-2--SA517415	10.1038/s41588-020-0678-2	TP	Pediatric brain	Pediatric brain cancer	Pediatric brain cancer	NA
10.1038/s41588-020-0678-2--SA507314	10.1038/s41588-020-0678-2	TP	Kidney	Renal cancer	Renal cancer	NA
10.1038/s41588-020-0678-2--SA501484	10.1038/s41588-020-0678-2	TP	Liver	Liver cancer	Liver cancer	NA
10.1038/s41588-020-0678-2--SA542394	10.1038/s41588-020-0678-2	TP	Blood	Chronic lymphocytic leukemia	Chronic lymphocytic leukemia	NA
10.1038/s41588-020-0678-2--SA541990	10.1038/s41588-020-0678-2	TP	Bone	Ewing sarcoma cancer	Ewing sarcoma cancer	NA
10.1038/s41588-020-0678-2--SA570892	10.1038/s41588-020-0678-2	TP	Pancreas	Pancreatic cancer	Pancreatic cancer	NA
10.1038/s41588-020-0678-2--SA506657	10.1038/s41588-020-0678-2	TP	Pancreas	Pancreatic cancer	Pancreatic cancer	NA
10.1038/s41588-020-0678-2--SA530493	10.1038/s41588-020-0678-2	TP	Prostate	Prostate cancer	Prostate cancer	NA
10.1038/s41588-020-0678-2--SA413278	10.1038/s41588-020-0678-2	TP	Pediatric brain	Pediatric brain cancer	Pediatric brain cancer	NA
10.1038/s41588-020-0678-2--SA558561	10.1038/s41588-020-0678-2	TP	Prostate	Prostate cancer	Prostate cancer	NA
10.1038/s41588-020-0678-2--SA530470	10.1038/s41588-020-0678-2	TP	Prostate	Prostate cancer	Prostate cancer	NA
10.1038/s41588-020-0678-2--SA320986	10.1038/s41588-020-0678-2	TP	Blood	B-cell lymphoma	B-cell lymphoma	NA
10.1038/s41588-020-0678-2--SA270460	10.1038/s41588-020-0678-2	TP	Liver	Liver cancer	Liver cancer	NA
10.1038/s41588-020-0678-2--SA528836	10.1038/s41588-020-0678-2	TP	Esophagus	Esophageal cancer	Esophageal cancer	NA
10.1038/s41588-020-0678-2--SA530566	10.1038/s41588-020-0678-2	TP	Prostate	Prostate cancer	Prostate cancer	NA
10.1038/s41588-020-0678-2--SA530472	10.1038/s41588-020-0678-2	TP	Prostate	Prostate cancer	Prostate cancer	NA
10.1038/s41588-020-0678-2--SA320956	10.1038/s41588-020-0678-2	TP	Blood	B-cell lymphoma	B-cell lymphoma	NA
10.1038/s41588-020-0678-2--SA413738	10.1038/s41588-020-0678-2	TP	Pediatric brain	Pediatric brain cancer	Pediatric brain cancer	NA
10.1038/s41588-020-0678-2--SA528970	10.1038/s41588-020-0678-2	TP	Prostate	Prostate cancer	Prostate cancer	NA
10.1038/s41588-020-0678-2--SA543124	10.1038/s41588-020-0678-2	TP	Head and neck	Oral cancer	Oral cancer	NA
10.1038/s41588-020-0678-2--SA518748	10.1038/s41588-020-0678-2	TP	Pancreas	Pancreatic cancer	Pancreatic cancer	NA
10.1038/s41588-020-0678-2--SA270408	10.1038/s41588-020-0678-2	TP	Liver	Liver cancer	Liver cancer	NA
10.1038/s41588-020-0678-2--SA541814	10.1038/s41588-020-0678-2	TP	Breast	Breast cancer	Breast cancer	NA
10.1038/s41588-020-0678-2--SA413854	10.1038/s41588-020-0678-2	TP	Pediatric brain	Pediatric brain cancer	Pediatric brain cancer	NA
10.1038/s41588-020-0678-2--SA541946	10.1038/s41588-020-0678-2	TP	Bone	Ewing sarcoma cancer	Ewing sarcoma cancer	NA
10.1038/s41588-020-0678-2--SA515248	10.1038/s41588-020-0678-2	TP	Liver	Liver cancer	Liver cancer	NA
10.1038/s41588-020-0678-2--SA501506	10.1038/s41588-020-0678-2	TP	Liver	Liver cancer	Liver cancer	NA
10.1038/s41588-020-0678-2--SA507229	10.1038/s41588-020-0678-2	TP	Kidney	Renal cancer	Renal cancer	NA
10.1038/s41588-020-0678-2--SA530624	10.1038/s41588-020-0678-2	TP	Prostate	Prostate cancer	Prostate cancer	NA
10.1038/s41588-020-0678-2--SA542382	10.1038/s41588-020-0678-2	TP	Blood	Chronic lymphocytic leukemia	Chronic lymphocytic leukemia	NA
10.1038/s41588-020-0678-2--SA528872	10.1038/s41588-020-0678-2	TP	Esophagus	Esophageal cancer	Esophageal cancer	NA
10.1038/s41588-020-0678-2--SA542075	10.1038/s41588-020-0678-2	TP	Blood	B-cell lymphoma	B-cell lymphoma	NA
10.1038/s41588-020-0678-2--SA518723	10.1038/s41588-020-0678-2	TP	Pancreas	Pancreatic cancer	Pancreatic cancer	NA
10.1038/s41588-020-0678-2--SA507421	10.1038/s41588-020-0678-2	TP	Kidney	Renal cancer	Renal cancer	NA
10.1038/s41588-020-0678-2--SA557426	10.1038/s41588-020-0678-2	TM	Skin	Skin cancer	Skin cancer	NA
10.1038/s41588-020-0678-2--SA541982	10.1038/s41588-020-0678-2	TP	Bone	Ewing sarcoma cancer	Ewing sarcoma cancer	NA
10.1038/s41588-020-0678-2--SA529734	10.1038/s41588-020-0678-2	TP	Liver	Liver cancer	Liver cancer	NA
10.1038/s41588-020-0678-2--SA529759	10.1038/s41588-020-0678-2	TP	Liver	Liver cancer	Liver cancer	NA
10.1038/s41588-020-0678-2--SA542096	10.1038/s41588-020-0678-2	TP	Blood	B-cell lymphoma	B-cell lymphoma	NA
10.1038/s41588-020-0678-2--SA529845	10.1038/s41588-020-0678-2	TP	Liver	Liver cancer	Liver cancer	NA
10.1038/s41588-020-0678-2--SA528853	10.1038/s41588-020-0678-2	TP	Esophagus	Esophageal cancer	Esophageal cancer	NA
10.1038/s41588-020-0678-2--SA530602	10.1038/s41588-020-0678-2	TP	Prostate	Prostate cancer	Prostate cancer	NA
10.1038/s41588-020-0678-2--SA507463	10.1038/s41588-020-0678-2	TP	Kidney	Renal cancer	Renal cancer	NA
10.1038/s41588-020-0678-2--SA533684	10.1038/s41588-020-0678-2	TP	Pancreas	Pancreatic cancer	Pancreatic cancer	NA
10.1038/s41588-020-0678-2--SA557416	10.1038/s41588-020-0678-2	TM	Skin	Skin cancer	Skin cancer	NA
10.1038/s41588-020-0678-2--SA570896	10.1038/s41588-020-0678-2	TP	Pancreas	Pancreatic cancer	Pancreatic cancer	NA
10.1038/s41588-020-0678-2--SA530428	10.1038/s41588-020-0678-2	TP	Prostate	Prostate cancer	Prostate cancer	NA
10.1038/s41588-020-0678-2--SA414042	10.1038/s41588-020-0678-2	TP	Pediatric brain	Pediatric brain cancer	Pediatric brain cancer	NA
10.1038/s41588-020-0678-2--SA557502	10.1038/s41588-020-0678-2	TM	Skin	Skin cancer	Skin cancer	NA
10.1038/s41588-020-0678-2--SA517257	10.1038/s41588-020-0678-2	TP	Pediatric brain	Pediatric brain cancer	Pediatric brain cancer	NA
10.1038/s41588-020-0678-2--SA413330	10.1038/s41588-020-0678-2	TP	Pediatric brain	Pediatric brain cancer	Pediatric brain cancer	NA
10.1038/s41588-020-0678-2--SA413726	10.1038/s41588-020-0678-2	TP	Pediatric brain	Pediatric brain cancer	Pediatric brain cancer	NA
10.1038/s41588-020-0678-2--SA529800	10.1038/s41588-020-0678-2	TP	Liver	Liver cancer	Liver cancer	NA
10.1038/s41588-020-0678-2--SA530563	10.1038/s41588-020-0678-2	TP	Prostate	Prostate cancer	Prostate cancer	NA
10.1038/s41588-020-0678-2--SA321106	10.1038/s41588-020-0678-2	TP	Blood	B-cell lymphoma	B-cell lymphoma	NA
10.1038/s41588-020-0678-2--SA517266	10.1038/s41588-020-0678-2	TP	Pediatric brain	Pediatric brain cancer	Pediatric brain cancer	NA
10.1038/s41588-020-0678-2--SA542388	10.1038/s41588-020-0678-2	TP	Blood	Chronic lymphocytic leukemia	Chronic lymphocytic leukemia	NA
10.1038/s41588-020-0678-2--SA517260	10.1038/s41588-020-0678-2	TP	Pediatric brain	Pediatric brain cancer	Pediatric brain cancer	NA
10.1038/s41588-020-0678-2--SA570843	10.1038/s41588-020-0678-2	TP	Pancreas	Pancreatic cancer	Pancreatic cancer	NA
10.1038/s41588-020-0678-2--SA528845	10.1038/s41588-020-0678-2	TP	Esophagus	Esophageal cancer	Esophageal cancer	NA
10.1038/s41588-020-0678-2--SA411995	10.1038/s41588-020-0678-2	TP	Pancreas	Pancreatic cancer	Pancreatic cancer	NA
10.1038/s41588-020-0678-2--SA542205	10.1038/s41588-020-0678-2	TP	Blood	Chronic lymphocytic leukemia	Chronic lymphocytic leukemia	NA
10.1038/s41588-020-0678-2--SA530567	10.1038/s41588-020-0678-2	TP	Prostate	Prostate cancer	Prostate cancer	NA
10.1038/s41588-020-0678-2--SA270458	10.1038/s41588-020-0678-2	TP	Liver	Liver cancer	Liver cancer	NA
10.1038/s41588-020-0678-2--SA414143	10.1038/s41588-020-0678-2	TP	Pediatric brain	Pediatric brain cancer	Pediatric brain cancer	NA
10.1038/s41588-020-0678-2--SA533758	10.1038/s41588-020-0678-2	TP	Pancreas	Pancreatic cancer	Pancreatic cancer	NA
10.1038/s41588-020-0678-2--SA543680	10.1038/s41588-020-0678-2	TP	Stomach	Gastric cancer	Gastric cancer	NA
10.1038/s41588-020-0678-2--SA413684	10.1038/s41588-020-0678-2	TP	Pediatric brain	Pediatric brain cancer	Pediatric brain cancer	NA
10.1038/s41588-020-0678-2--SA501571	10.1038/s41588-020-0678-2	TP	Liver	Liver cancer	Liver cancer	NA
10.1038/s41588-020-0678-2--SA501582	10.1038/s41588-020-0678-2	TP	Liver	Liver cancer	Liver cancer	NA
10.1038/s41588-020-0678-2--SA411737	10.1038/s41588-020-0678-2	TP	Pancreas	Pancreatic cancer	Pancreatic cancer	NA
10.1038/s41588-020-0678-2--SA542389	10.1038/s41588-020-0678-2	TP	Blood	Chronic lymphocytic leukemia	Chronic lymphocytic leukemia	NA
10.1038/s41588-020-0678-2--SA412207	10.1038/s41588-020-0678-2	TP	Pancreas	Pancreatic cancer	Pancreatic cancer	NA
10.1038/s41588-020-0678-2--SA544294	10.1038/s41588-020-0678-2	TP	Breast	Breast cancer	Breast cancer	NA
10.1038/s41588-020-0678-2--SA501498	10.1038/s41588-020-0678-2	TP	Liver	Liver cancer	Liver cancer	NA
10.1038/s41588-020-0678-2--SA85244	10.1038/s41588-020-0678-2	TP	Blood	Chronic lymphocytic leukemia	Chronic lymphocytic leukemia	NA
10.1038/s41588-020-0678-2--SA407982	10.1038/s41588-020-0678-2	TP	Pancreas	Pancreatic cancer	Pancreatic cancer	NA
10.1038/s41588-020-0678-2--SA501445	10.1038/s41588-020-0678-2	TP	Liver	Liver cancer	Liver cancer	NA
10.1038/s41588-020-0678-2--SA507141	10.1038/s41588-020-0678-2	TP	Kidney	Renal cancer	Renal cancer	NA
10.1038/s41588-020-0678-2--SA517280	10.1038/s41588-020-0678-2	TP	Pediatric brain	Pediatric brain cancer	Pediatric brain cancer	NA
10.1038/s41588-020-0678-2--SA528966	10.1038/s41588-020-0678-2	TP	Prostate	Prostate cancer	Prostate cancer	NA
10.1038/s41588-020-0678-2--SA517318	10.1038/s41588-020-0678-2	TP	Pediatric brain	Pediatric brain cancer	Pediatric brain cancer	NA
10.1038/s41588-020-0678-2--SA86545	10.1038/s41588-020-0678-2	TP	Blood	Chronic lymphocytic leukemia	Chronic lymphocytic leukemia	NA
10.1038/s41588-020-0678-2--SA542129	10.1038/s41588-020-0678-2	TP	Blood	B-cell lymphoma	B-cell lymphoma	NA
10.1038/s41588-020-0678-2--SA530587	10.1038/s41588-020-0678-2	TP	Prostate	Prostate cancer	Prostate cancer	NA
10.1038/s41588-020-0678-2--SA542024	10.1038/s41588-020-0678-2	TP	Blood	B-cell lymphoma	B-cell lymphoma	NA
10.1038/s41588-020-0678-2--SA520427	10.1038/s41588-020-0678-2	TP	Blood	Acute myeloid leukemia	Acute myeloid leukemia	NA
10.1038/s41588-020-0678-2--SA506712	10.1038/s41588-020-0678-2	TP	Pancreas	Pancreatic cancer	Pancreatic cancer	NA
10.1038/s41588-020-0678-2--SA542000	10.1038/s41588-020-0678-2	TP	Bone	Ewing sarcoma cancer	Ewing sarcoma cancer	NA
10.1038/s41588-020-0678-2--SA413855	10.1038/s41588-020-0678-2	TP	Pediatric brain	Pediatric brain cancer	Pediatric brain cancer	NA
10.1038/s41588-020-0678-2--SA514942	10.1038/s41588-020-0678-2	TP	Prostate	Prostate cancer	Prostate cancer	NA
10.1038/s41588-020-0678-2--SA501545	10.1038/s41588-020-0678-2	TP	Liver	Liver cancer	Liver cancer	NA
10.1038/s41588-020-0678-2--SA541750	10.1038/s41588-020-0678-2	TP	Prostate	Prostate cancer	Prostate cancer	NA
10.1038/s41588-020-0678-2--SA570906	10.1038/s41588-020-0678-2	TP	Pancreas	Pancreatic cancer	Pancreatic cancer	NA
10.1038/s41588-020-0678-2--SA515389	10.1038/s41588-020-0678-2	TP	Liver	Liver cancer	Liver cancer	NA
10.1038/s41588-020-0678-2--SA517258	10.1038/s41588-020-0678-2	TP	Pediatric brain	Pediatric brain cancer	Pediatric brain cancer	NA
10.1038/s41588-020-0678-2--SA517252	10.1038/s41588-020-0678-2	TP	Pediatric brain	Pediatric brain cancer	Pediatric brain cancer	NA
10.1038/s41588-020-0678-2--SA543536	10.1038/s41588-020-0678-2	TP	Breast	Breast cancer	Breast cancer	NA
10.1038/s41588-020-0678-2--SA413680	10.1038/s41588-020-0678-2	TP	Pediatric brain	Pediatric brain cancer	Pediatric brain cancer	NA
10.1038/s41588-020-0678-2--SA270432	10.1038/s41588-020-0678-2	TP	Liver	Liver cancer	Liver cancer	NA
10.1038/s41588-020-0678-2--SA517366	10.1038/s41588-020-0678-2	TP	Pediatric brain	Pediatric brain cancer	Pediatric brain cancer	NA
10.1038/s41588-020-0678-2--SA517323	10.1038/s41588-020-0678-2	TP	Pediatric brain	Pediatric brain cancer	Pediatric brain cancer	NA
10.1038/s41588-020-0678-2--SA507213	10.1038/s41588-020-0678-2	TP	Kidney	Renal cancer	Renal cancer	NA
10.1038/s41588-020-0678-2--SA413672	10.1038/s41588-020-0678-2	TP	Pediatric brain	Pediatric brain cancer	Pediatric brain cancer	NA
10.1038/s41588-020-0678-2--SA530616	10.1038/s41588-020-0678-2	TP	Prostate	Prostate cancer	Prostate cancer	NA
10.1038/s41588-020-0678-2--SA538888	10.1038/s41588-020-0678-2	TM	Prostate	Prostate cancer	Prostate cancer	NA
10.1038/s41588-020-0678-2--SA542387	10.1038/s41588-020-0678-2	TP	Blood	Chronic lymphocytic leukemia	Chronic lymphocytic leukemia	NA
10.1038/s41588-020-0678-2--SA507599	10.1038/s41588-020-0678-2	TP	Kidney	Renal cancer	Renal cancer	NA
10.1038/s41588-020-0678-2--SA530652	10.1038/s41588-020-0678-2	TP	Prostate	Prostate cancer	Prostate cancer	NA
10.1038/s41588-020-0678-2--SA543426	10.1038/s41588-020-0678-2	TP	Breast	Breast cancer	Breast cancer	NA
10.1038/s41588-020-0678-2--SA557381	10.1038/s41588-020-0678-2	TM	Skin	Skin cancer	Skin cancer	NA
10.1038/s41588-020-0678-2--SA530606	10.1038/s41588-020-0678-2	TP	Prostate	Prostate cancer	Prostate cancer	NA
10.1038/s41588-020-0678-2--SA543168	10.1038/s41588-020-0678-2	TP	Breast	Breast cancer	Breast cancer	NA
10.1038/s41588-020-0678-2--SA517351	10.1038/s41588-020-0678-2	TP	Pediatric brain	Pediatric brain cancer	Pediatric brain cancer	NA
10.1038/s41588-020-0678-2--SA530620	10.1038/s41588-020-0678-2	TP	Prostate	Prostate cancer	Prostate cancer	NA
10.1038/s41588-020-0678-2--SA570839	10.1038/s41588-020-0678-2	TP	Pancreas	Pancreatic cancer	Pancreatic cancer	NA
10.1038/s41588-020-0678-2--SA501515	10.1038/s41588-020-0678-2	TP	Liver	Liver cancer	Liver cancer	NA
10.1038/s41588-020-0678-2--SA507268	10.1038/s41588-020-0678-2	TP	Kidney	Renal cancer	Renal cancer	NA
10.1038/s41588-020-0678-2--SA413766	10.1038/s41588-020-0678-2	TP	Pediatric brain	Pediatric brain cancer	Pediatric brain cancer	NA
10.1038/s41588-020-0678-2--SA529881	10.1038/s41588-020-0678-2	TP	Liver	Liver cancer	Liver cancer	NA
10.1038/s41588-020-0678-2--SA517382	10.1038/s41588-020-0678-2	TP	Pediatric brain	Pediatric brain cancer	Pediatric brain cancer	NA
10.1038/s41588-020-0678-2--SA507348	10.1038/s41588-020-0678-2	TP	Kidney	Renal cancer	Renal cancer	NA
10.1038/s41588-020-0678-2--SA542931	10.1038/s41588-020-0678-2	TP	Stomach	Gastric cancer	Gastric cancer	NA
10.1038/s41588-020-0678-2--SA517289	10.1038/s41588-020-0678-2	TP	Pediatric brain	Pediatric brain cancer	Pediatric brain cancer	NA
10.1038/s41588-020-0678-2--SA515450	10.1038/s41588-020-0678-2	TP	Liver	Liver cancer	Liver cancer	NA
10.1038/s41588-020-0678-2--SA557447	10.1038/s41588-020-0678-2	TM	Skin	Skin cancer	Skin cancer	NA
10.1038/s41588-020-0678-2--SA542257	10.1038/s41588-020-0678-2	TP	Blood	Chronic myeloid disorder	Chronic myeloid disorder	NA
10.1038/s41588-020-0678-2--SA542087	10.1038/s41588-020-0678-2	TP	Blood	B-cell lymphoma	B-cell lymphoma	NA
10.1038/s41588-020-0678-2--SA530590	10.1038/s41588-020-0678-2	TP	Prostate	Prostate cancer	Prostate cancer	NA
10.1038/s41588-020-0678-2--SA320908	10.1038/s41588-020-0678-2	TP	Blood	B-cell lymphoma	B-cell lymphoma	NA
10.1038/s41588-020-0678-2--SA542163	10.1038/s41588-020-0678-2	TP	Blood	Chronic lymphocytic leukemia	Chronic lymphocytic leukemia	NA
10.1038/s41588-020-0678-2--SA533664	10.1038/s41588-020-0678-2	TP	Pancreas	Pancreatic cancer	Pancreatic cancer	NA
10.1038/s41588-020-0678-2--SA506655	10.1038/s41588-020-0678-2	TP	Pancreas	Pancreatic cancer	Pancreatic cancer	NA
10.1038/s41588-020-0678-2--SA515309	10.1038/s41588-020-0678-2	TP	Liver	Liver cancer	Liver cancer	NA
10.1038/s41588-020-0678-2--SA543530	10.1038/s41588-020-0678-2	TP	Breast	Breast cancer	Breast cancer	NA
10.1038/s41588-020-0678-2--SA505754	10.1038/s41588-020-0678-2	TP	Ovary	Ovary cancer	Ovary cancer	NA
10.1038/s41588-020-0678-2--SA515305	10.1038/s41588-020-0678-2	TP	Liver	Liver cancer	Liver cancer	NA
10.1038/s41588-020-0678-2--SA557338	10.1038/s41588-020-0678-2	TM	Skin	Skin cancer	Skin cancer	NA
10.1038/s41588-020-0678-2--SA533796	10.1038/s41588-020-0678-2	TP	Pancreas	Pancreatic cancer	Pancreatic cancer	NA
10.1038/s41588-020-0678-2--SA507548	10.1038/s41588-020-0678-2	TP	Kidney	Renal cancer	Renal cancer	NA
10.1038/s41588-020-0678-2--SA413875	10.1038/s41588-020-0678-2	TP	Pediatric brain	Pediatric brain cancer	Pediatric brain cancer	NA
10.1038/s41588-020-0678-2--SA413552	10.1038/s41588-020-0678-2	TP	Pediatric brain	Pediatric brain cancer	Pediatric brain cancer	NA
10.1038/s41588-020-0678-2--SA542426	10.1038/s41588-020-0678-2	TP	Breast	Breast cancer	Breast cancer	NA
10.1038/s41588-020-0678-2--SA520425	10.1038/s41588-020-0678-2	TP	Blood	Acute myeloid leukemia	Acute myeloid leukemia	NA
10.1038/s41588-020-0678-2--SA533811	10.1038/s41588-020-0678-2	TP	Pancreas	Pancreatic cancer	Pancreatic cancer	NA
10.1038/s41588-020-0678-2--SA528938	10.1038/s41588-020-0678-2	TP	Esophagus	Esophageal cancer	Esophageal cancer	NA
10.1038/s41588-020-0678-2--SA501480	10.1038/s41588-020-0678-2	TP	Liver	Liver cancer	Liver cancer	NA
10.1038/s41588-020-0678-2--SA529807	10.1038/s41588-020-0678-2	TP	Liver	Liver cancer	Liver cancer	NA
10.1038/s41588-020-0678-2--SA528790	10.1038/s41588-020-0678-2	TP	Esophagus	Esophageal cancer	Esophageal cancer	NA
10.1038/s41588-020-0678-2--SA530496	10.1038/s41588-020-0678-2	TP	Prostate	Prostate cancer	Prostate cancer	NA
10.1038/s41588-020-0678-2--SA413664	10.1038/s41588-020-0678-2	TP	Pediatric brain	Pediatric brain cancer	Pediatric brain cancer	NA
10.1038/s41588-020-0678-2--SA505577	10.1038/s41588-020-0678-2	TP	Ovary	Ovary cancer	Ovary cancer	NA
10.1038/s41588-020-0678-2--SA270440	10.1038/s41588-020-0678-2	TP	Liver	Liver cancer	Liver cancer	NA
10.1038/s41588-020-0678-2--SA413480	10.1038/s41588-020-0678-2	TP	Pediatric brain	Pediatric brain cancer	Pediatric brain cancer	NA
10.1038/s41588-020-0678-2--SA530506	10.1038/s41588-020-0678-2	TP	Prostate	Prostate cancer	Prostate cancer	NA
10.1038/s41588-020-0678-2--SA542046	10.1038/s41588-020-0678-2	TP	Blood	B-cell lymphoma	B-cell lymphoma	NA
10.1038/s41588-020-0678-2--SA501431	10.1038/s41588-020-0678-2	TP	Liver	Liver cancer	Liver cancer	NA
10.1038/s41588-020-0678-2--SA410574	10.1038/s41588-020-0678-2	TP	Pancreas	Pancreatic cancer	Pancreatic cancer	NA
10.1038/s41588-020-0678-2--SA320860	10.1038/s41588-020-0678-2	TP	Blood	B-cell lymphoma	B-cell lymphoma	NA
10.1038/s41588-020-0678-2--SA542114	10.1038/s41588-020-0678-2	TP	Blood	B-cell lymphoma	B-cell lymphoma	NA
10.1038/s41588-020-0678-2--SA413646	10.1038/s41588-020-0678-2	TP	Pediatric brain	Pediatric brain cancer	Pediatric brain cancer	NA
10.1038/s41588-020-0678-2--SA501549	10.1038/s41588-020-0678-2	TP	Liver	Liver cancer	Liver cancer	NA
10.1038/s41588-020-0678-2--SA538977	10.1038/s41588-020-0678-2	TP	Blood	Chronic lymphocytic leukemia	Chronic lymphocytic leukemia	NA
10.1038/s41588-020-0678-2--SA507128	10.1038/s41588-020-0678-2	TP	Kidney	Renal cancer	Renal cancer	NA
10.1038/s41588-020-0678-2--SA541770	10.1038/s41588-020-0678-2	TP	Prostate	Prostate cancer	Prostate cancer	NA
10.1038/s41588-020-0678-2--SA541751	10.1038/s41588-020-0678-2	TP	Prostate	Prostate cancer	Prostate cancer	NA
10.1038/s41588-020-0678-2--SA543590	10.1038/s41588-020-0678-2	TP	Biliary tract	Biliary tract cancer	Biliary tract cancer	NA
10.1038/s41588-020-0678-2--SA542155	10.1038/s41588-020-0678-2	TP	Blood	B-cell lymphoma	B-cell lymphoma	NA
10.1038/s41588-020-0678-2--SA538998	10.1038/s41588-020-0678-2	TP	Blood	Chronic lymphocytic leukemia	Chronic lymphocytic leukemia	NA
10.1038/s41588-020-0678-2--SA543206	10.1038/s41588-020-0678-2	TP	Biliary tract	Biliary tract cancer	Biliary tract cancer	NA
10.1038/s41588-020-0678-2--SA414139	10.1038/s41588-020-0678-2	TP	Pediatric brain	Pediatric brain cancer	Pediatric brain cancer	NA
10.1038/s41588-020-0678-2--SA542290	10.1038/s41588-020-0678-2	TP	Blood	Chronic myeloid disorder	Chronic myeloid disorder	NA
10.1038/s41588-020-0678-2--SA530556	10.1038/s41588-020-0678-2	TP	Prostate	Prostate cancer	Prostate cancer	NA
10.1038/s41588-020-0678-2--SA542248	10.1038/s41588-020-0678-2	TP	Blood	Chronic myeloid disorder	Chronic myeloid disorder	NA
10.1038/s41588-020-0678-2--SA538893	10.1038/s41588-020-0678-2	TM	Prostate	Prostate cancer	Prostate cancer	NA
10.1038/s41588-020-0678-2--SA515270	10.1038/s41588-020-0678-2	TP	Liver	Liver cancer	Liver cancer	NA
10.1038/s41588-020-0678-2--SA517385	10.1038/s41588-020-0678-2	TP	Pediatric brain	Pediatric brain cancer	Pediatric brain cancer	NA
10.1038/s41588-020-0678-2--SA542233	10.1038/s41588-020-0678-2	TP	Blood	Chronic myeloid disorder	Chronic myeloid disorder	NA
10.1038/s41588-020-0678-2--SA414199	10.1038/s41588-020-0678-2	TP	Pediatric brain	Pediatric brain cancer	Pediatric brain cancer	NA
10.1038/s41588-020-0678-2--SA529876	10.1038/s41588-020-0678-2	TP	Liver	Liver cancer	Liver cancer	NA
10.1038/s41588-020-0678-2--SA530547	10.1038/s41588-020-0678-2	TP	Prostate	Prostate cancer	Prostate cancer	NA
10.1038/s41588-020-0678-2--SA541755	10.1038/s41588-020-0678-2	TP	Prostate	Prostate cancer	Prostate cancer	NA
10.1038/s41588-020-0678-2--SA542938	10.1038/s41588-020-0678-2	TP	Breast	Breast cancer	Breast cancer	NA
10.1038/s41588-020-0678-2--SA130884	10.1038/s41588-020-0678-2	TP	Prostate	Prostate cancer	Prostate cancer	NA
10.1038/s41588-020-0678-2--SA270423	10.1038/s41588-020-0678-2	TP	Liver	Liver cancer	Liver cancer	NA
10.1038/s41588-020-0678-2--SA538880	10.1038/s41588-020-0678-2	TM	Prostate	Prostate cancer	Prostate cancer	NA
10.1038/s41588-020-0678-2--SA528788	10.1038/s41588-020-0678-2	TP	Esophagus	Esophageal cancer	Esophageal cancer	NA
10.1038/s41588-020-0678-2--SA413762	10.1038/s41588-020-0678-2	TP	Pediatric brain	Pediatric brain cancer	Pediatric brain cancer	NA
10.1038/s41588-020-0678-2--SA501590	10.1038/s41588-020-0678-2	TP	Liver	Liver cancer	Liver cancer	NA
10.1038/s41588-020-0678-2--SA517379	10.1038/s41588-020-0678-2	TP	Pediatric brain	Pediatric brain cancer	Pediatric brain cancer	NA
10.1038/s41588-020-0678-2--SA533803	10.1038/s41588-020-0678-2	TP	Pancreas	Pancreatic cancer	Pancreatic cancer	NA
10.1038/s41588-020-0678-2--SA270444	10.1038/s41588-020-0678-2	TP	Liver	Liver cancer	Liver cancer	NA
10.1038/s41588-020-0678-2--SA539004	10.1038/s41588-020-0678-2	TP	Blood	Chronic lymphocytic leukemia	Chronic lymphocytic leukemia	NA
10.1038/s41588-020-0678-2--SA413774	10.1038/s41588-020-0678-2	TP	Pediatric brain	Pediatric brain cancer	Pediatric brain cancer	NA
10.1038/s41588-020-0678-2--SA528974	10.1038/s41588-020-0678-2	TP	Prostate	Prostate cancer	Prostate cancer	NA
10.1038/s41588-020-0678-2--SA570916	10.1038/s41588-020-0678-2	TP	Pancreas	Pancreatic cancer	Pancreatic cancer	NA
10.1038/s41588-020-0678-2--SA530610	10.1038/s41588-020-0678-2	TP	Prostate	Prostate cancer	Prostate cancer	NA
10.1038/s41588-020-0678-2--SA538869	10.1038/s41588-020-0678-2	TM	Prostate	Prostate cancer	Prostate cancer	NA
10.1038/s41588-020-0678-2--SA413710	10.1038/s41588-020-0678-2	TP	Pediatric brain	Pediatric brain cancer	Pediatric brain cancer	NA
10.1038/s41588-020-0678-2--SA538980	10.1038/s41588-020-0678-2	TP	Blood	Chronic lymphocytic leukemia	Chronic lymphocytic leukemia	NA
10.1038/s41588-020-0678-2--SA528962	10.1038/s41588-020-0678-2	TP	Prostate	Prostate cancer	Prostate cancer	NA
10.1038/s41588-020-0678-2--SA517283	10.1038/s41588-020-0678-2	TP	Pediatric brain	Pediatric brain cancer	Pediatric brain cancer	NA
10.1038/s41588-020-0678-2--SA501457	10.1038/s41588-020-0678-2	TP	Liver	Liver cancer	Liver cancer	NA
10.1038/s41588-020-0678-2--SA530628	10.1038/s41588-020-0678-2	TP	Prostate	Prostate cancer	Prostate cancer	NA
10.1038/s41588-020-0678-2--SA570885	10.1038/s41588-020-0678-2	TP	Pancreas	Pancreatic cancer	Pancreatic cancer	NA
10.1038/s41588-020-0678-2--SA321041	10.1038/s41588-020-0678-2	TP	Blood	B-cell lymphoma	B-cell lymphoma	NA
10.1038/s41588-020-0678-2--SA528805	10.1038/s41588-020-0678-2	TP	Esophagus	Esophageal cancer	Esophageal cancer	NA
10.1038/s41588-020-0678-2--SA530648	10.1038/s41588-020-0678-2	TP	Prostate	Prostate cancer	Prostate cancer	NA
10.1038/s41588-020-0678-2--SA542295	10.1038/s41588-020-0678-2	TP	Blood	Chronic myeloid disorder	Chronic myeloid disorder	NA
10.1038/s41588-020-0678-2--SA528874	10.1038/s41588-020-0678-2	TP	Esophagus	Esophageal cancer	Esophageal cancer	NA
10.1038/s41588-020-0678-2--SA543057	10.1038/s41588-020-0678-2	TP	Biliary tract	Biliary tract cancer	Biliary tract cancer	NA
10.1038/s41588-020-0678-2--SA530440	10.1038/s41588-020-0678-2	TP	Prostate	Prostate cancer	Prostate cancer	NA
10.1038/s41588-020-0678-2--SA542004	10.1038/s41588-020-0678-2	TP	Bone	Ewing sarcoma cancer	Ewing sarcoma cancer	NA
10.1038/s41588-020-0678-2--SA530532	10.1038/s41588-020-0678-2	TP	Prostate	Prostate cancer	Prostate cancer	NA
10.1038/s41588-020-0678-2--SA501427	10.1038/s41588-020-0678-2	TP	Liver	Liver cancer	Liver cancer	NA
10.1038/s41588-020-0678-2--SA501391	10.1038/s41588-020-0678-2	TP	Liver	Liver cancer	Liver cancer	NA
10.1038/s41588-020-0678-2--SA557514	10.1038/s41588-020-0678-2	TM	Skin	Skin cancer	Skin cancer	NA
10.1038/s41588-020-0678-2--SA517344	10.1038/s41588-020-0678-2	TP	Pediatric brain	Pediatric brain cancer	Pediatric brain cancer	NA
10.1038/s41588-020-0678-2--SA410223	10.1038/s41588-020-0678-2	TP	Pancreas	Pancreatic cancer	Pancreatic cancer	NA
10.1038/s41588-020-0678-2--SA529827	10.1038/s41588-020-0678-2	TP	Liver	Liver cancer	Liver cancer	NA
10.1038/s41588-020-0678-2--SA528941	10.1038/s41588-020-0678-2	TP	Esophagus	Esophageal cancer	Esophageal cancer	NA
10.1038/s41588-020-0678-2--SA518680	10.1038/s41588-020-0678-2	TP	Pancreas	Pancreatic cancer	Pancreatic cancer	NA
10.1038/s41588-020-0678-2--SA520262	10.1038/s41588-020-0678-2	TP	Pancreas	Pancreatic cancer	Pancreatic cancer	NA
10.1038/s41588-020-0678-2--SA542397	10.1038/s41588-020-0678-2	TP	Blood	Chronic lymphocytic leukemia	Chronic lymphocytic leukemia	NA
10.1038/s41588-020-0678-2--SA321128	10.1038/s41588-020-0678-2	TP	Blood	B-cell lymphoma	B-cell lymphoma	NA
10.1038/s41588-020-0678-2--SA270398	10.1038/s41588-020-0678-2	TP	Liver	Liver cancer	Liver cancer	NA
10.1038/s41588-020-0678-2--SA530500	10.1038/s41588-020-0678-2	TP	Prostate	Prostate cancer	Prostate cancer	NA
10.1038/s41588-020-0678-2--SA86594	10.1038/s41588-020-0678-2	TP	Blood	Chronic lymphocytic leukemia	Chronic lymphocytic leukemia	NA
10.1038/s41588-020-0678-2--SA530458	10.1038/s41588-020-0678-2	TP	Prostate	Prostate cancer	Prostate cancer	NA
10.1038/s41588-020-0678-2--SA411178	10.1038/s41588-020-0678-2	TP	Pancreas	Pancreatic cancer	Pancreatic cancer	NA
10.1038/s41588-020-0678-2--SA501487	10.1038/s41588-020-0678-2	TP	Liver	Liver cancer	Liver cancer	NA
10.1038/s41588-020-0678-2--SA542577	10.1038/s41588-020-0678-2	TP	Pancreas	Pancreatic cancer	Pancreatic cancer	NA
10.1038/s41588-020-0678-2--SA558653	10.1038/s41588-020-0678-2	TP	Pancreas	Pancreatic cancer	Pancreatic cancer	NA
10.1038/s41588-020-0678-2--SA542478	10.1038/s41588-020-0678-2	TP	Stomach	Gastric cancer	Gastric cancer	NA
10.1038/s41588-020-0678-2--SA541960	10.1038/s41588-020-0678-2	TP	Bone	Ewing sarcoma cancer	Ewing sarcoma cancer	NA
10.1038/s41588-020-0678-2--SA542311	10.1038/s41588-020-0678-2	TP	Blood	Chronic myeloid disorder	Chronic myeloid disorder	NA
10.1038/s41588-020-0678-2--SA413742	10.1038/s41588-020-0678-2	TP	Pediatric brain	Pediatric brain cancer	Pediatric brain cancer	NA
10.1038/s41588-020-0678-2--SA411297	10.1038/s41588-020-0678-2	TP	Pancreas	Pancreatic cancer	Pancreatic cancer	NA
10.1038/s41588-020-0678-2--SA501502	10.1038/s41588-020-0678-2	TP	Liver	Liver cancer	Liver cancer	NA
10.1038/s41588-020-0678-2--SA530462	10.1038/s41588-020-0678-2	TP	Prostate	Prostate cancer	Prostate cancer	NA
10.1038/s41588-020-0678-2--SA130911	10.1038/s41588-020-0678-2	TP	Prostate	Prostate cancer	Prostate cancer	NA
10.1038/s41588-020-0678-2--SA518632	10.1038/s41588-020-0678-2	TP	Pancreas	Pancreatic cancer	Pancreatic cancer	NA
10.1038/s41588-020-0678-2--SA517276	10.1038/s41588-020-0678-2	TP	Pediatric brain	Pediatric brain cancer	Pediatric brain cancer	NA
10.1038/s41588-020-0678-2--SA130919	10.1038/s41588-020-0678-2	TP	Esophagus	Esophageal cancer	Esophageal cancer	NA
10.1038/s41588-020-0678-2--SA541964	10.1038/s41588-020-0678-2	TP	Bone	Ewing sarcoma cancer	Ewing sarcoma cancer	NA
10.1038/s41588-020-0678-2--SA320848	10.1038/s41588-020-0678-2	TP	Blood	B-cell lymphoma	B-cell lymphoma	NA
10.1038/s41588-020-0678-2--SA501559	10.1038/s41588-020-0678-2	TP	Liver	Liver cancer	Liver cancer	NA
10.1038/s41588-020-0678-2--SA413566	10.1038/s41588-020-0678-2	TP	Pediatric brain	Pediatric brain cancer	Pediatric brain cancer	NA
10.1038/s41588-020-0678-2--SA409294	10.1038/s41588-020-0678-2	TP	Pancreas	Pancreatic cancer	Pancreatic cancer	NA
10.1038/s41588-020-0678-2--SA533736	10.1038/s41588-020-0678-2	TP	Pancreas	Pancreatic cancer	Pancreatic cancer	NA
10.1038/s41588-020-0678-2--SA544050	10.1038/s41588-020-0678-2	TP	Head and neck	Oral cancer	Oral cancer	NA
10.1038/s41588-020-0678-2--SA533782	10.1038/s41588-020-0678-2	TP	Pancreas	Pancreatic cancer	Pancreatic cancer	NA
10.1038/s41588-020-0678-2--SA570835	10.1038/s41588-020-0678-2	TP	Pancreas	Pancreatic cancer	Pancreatic cancer	NA
10.1038/s41588-020-0678-2--SA569080	10.1038/s41588-020-0678-2	TP	Stomach	Gastric cancer	Gastric cancer	NA
10.1038/s41588-020-0678-2--SA542686	10.1038/s41588-020-0678-2	TP	Breast	Breast cancer	Breast cancer	NA
10.1038/s41588-020-0678-2--SA505808	10.1038/s41588-020-0678-2	TP	Ovary	Ovary cancer	Ovary cancer	NA
10.1038/s41588-020-0678-2--SA543895	10.1038/s41588-020-0678-2	TP	Breast	Breast cancer	Breast cancer	NA
10.1038/s41588-020-0678-2--SA517321	10.1038/s41588-020-0678-2	TP	Pediatric brain	Pediatric brain cancer	Pediatric brain cancer	NA
10.1038/s41588-020-0678-2--SA321023	10.1038/s41588-020-0678-2	TP	Blood	B-cell lymphoma	B-cell lymphoma	NA
10.1038/s41588-020-0678-2--SA413822	10.1038/s41588-020-0678-2	TP	Pediatric brain	Pediatric brain cancer	Pediatric brain cancer	NA
10.1038/s41588-020-0678-2--SA570837	10.1038/s41588-020-0678-2	TP	Pancreas	Pancreatic cancer	Pancreatic cancer	NA
10.1038/s41588-020-0678-2--SA414026	10.1038/s41588-020-0678-2	TP	Pediatric brain	Pediatric brain cancer	Pediatric brain cancer	NA
10.1038/s41588-020-0678-2--SA507417	10.1038/s41588-020-0678-2	TP	Kidney	Renal cancer	Renal cancer	NA
10.1038/s41588-020-0678-2--SA506648	10.1038/s41588-020-0678-2	TP	Pancreas	Pancreatic cancer	Pancreatic cancer	NA
10.1038/s41588-020-0678-2--SA501491	10.1038/s41588-020-0678-2	TP	Liver	Liver cancer	Liver cancer	NA
10.1038/s41588-020-0678-2--SA413508	10.1038/s41588-020-0678-2	TP	Pediatric brain	Pediatric brain cancer	Pediatric brain cancer	NA
10.1038/s41588-020-0678-2--SA507336	10.1038/s41588-020-0678-2	TP	Kidney	Renal cancer	Renal cancer	NA
10.1038/s41588-020-0678-2--SA130913	10.1038/s41588-020-0678-2	TP	Prostate	Prostate cancer	Prostate cancer	NA
10.1038/s41588-020-0678-2--SA501461	10.1038/s41588-020-0678-2	TP	Liver	Liver cancer	Liver cancer	NA
10.1038/s41588-020-0678-2--SA570859	10.1038/s41588-020-0678-2	TP	Pancreas	Pancreatic cancer	Pancreatic cancer	NA
10.1038/s41588-020-0678-2--SA501606	10.1038/s41588-020-0678-2	TP	Liver	Liver cancer	Liver cancer	NA
10.1038/s41588-020-0678-2--SA543105	10.1038/s41588-020-0678-2	TP	Breast	Breast cancer	Breast cancer	NA
10.1038/s41588-020-0678-2--SA515261	10.1038/s41588-020-0678-2	TP	Liver	Liver cancer	Liver cancer	NA
10.1038/s41588-020-0678-2--SA507258	10.1038/s41588-020-0678-2	TP	Kidney	Renal cancer	Renal cancer	NA
10.1038/s41588-020-0678-2--SA528682	10.1038/s41588-020-0678-2	TP	Pancreas	Pancreatic cancer	Pancreatic cancer	NA
10.1038/s41588-020-0678-2--SA543663	10.1038/s41588-020-0678-2	TP	Breast	Breast cancer	Breast cancer	NA
10.1038/s41588-020-0678-2--SA557454	10.1038/s41588-020-0678-2	TM	Skin	Skin cancer	Skin cancer	NA
10.1038/s41588-020-0678-2--SA530509	10.1038/s41588-020-0678-2	TP	Prostate	Prostate cancer	Prostate cancer	NA
10.1038/s41588-020-0678-2--SA558656	10.1038/s41588-020-0678-2	TP	Pancreas	Pancreatic cancer	Pancreatic cancer	NA
10.1038/s41588-020-0678-2--SA542919	10.1038/s41588-020-0678-2	TP	Breast	Breast cancer	Breast cancer	NA
10.1038/s41588-020-0678-2--SA507436	10.1038/s41588-020-0678-2	TP	Kidney	Renal cancer	Renal cancer	NA
10.1038/s41588-020-0678-2--SA507563	10.1038/s41588-020-0678-2	TP	Kidney	Renal cancer	Renal cancer	NA
10.1038/s41588-020-0678-2--SA520282	10.1038/s41588-020-0678-2	TP	Pancreas	Pancreatic cancer	Pancreatic cancer	NA
10.1038/s41588-020-0678-2--SA542695	10.1038/s41588-020-0678-2	TP	Breast	Breast cancer	Breast cancer	NA
10.1038/s41588-020-0678-2--SA507448	10.1038/s41588-020-0678-2	TP	Kidney	Renal cancer	Renal cancer	NA
10.1038/s41588-020-0678-2--SA543550	10.1038/s41588-020-0678-2	TP	Biliary tract	Biliary tract cancer	Biliary tract cancer	NA
10.1038/s41588-020-0678-2--SA533770	10.1038/s41588-020-0678-2	TP	Pancreas	Pancreatic cancer	Pancreatic cancer	NA
10.1038/s41588-020-0678-2--SA542271	10.1038/s41588-020-0678-2	TP	Blood	Chronic myeloid disorder	Chronic myeloid disorder	NA
10.1038/s41588-020-0678-2--SA410900	10.1038/s41588-020-0678-2	TP	Pancreas	Pancreatic cancer	Pancreatic cancer	NA
10.1038/s41588-020-0678-2--SA528954	10.1038/s41588-020-0678-2	TP	Prostate	Prostate cancer	Prostate cancer	NA
10.1038/s41588-020-0678-2--SA501403	10.1038/s41588-020-0678-2	TP	Liver	Liver cancer	Liver cancer	NA
10.1038/s41588-020-0678-2--SA541744	10.1038/s41588-020-0678-2	TP	Prostate	Prostate cancer	Prostate cancer	NA
10.1038/s41588-020-0678-2--SA528932	10.1038/s41588-020-0678-2	TP	Esophagus	Esophageal cancer	Esophageal cancer	NA
10.1038/s41588-020-0678-2--SA542383	10.1038/s41588-020-0678-2	TP	Blood	Chronic lymphocytic leukemia	Chronic lymphocytic leukemia	NA
10.1038/s41588-020-0678-2--SA507302	10.1038/s41588-020-0678-2	TP	Kidney	Renal cancer	Renal cancer	NA
10.1038/s41588-020-0678-2--SA557048	10.1038/s41588-020-0678-2	TP	Breast	Breast cancer	Breast cancer	NA
10.1038/s41588-020-0678-2--SA528686	10.1038/s41588-020-0678-2	TP	Pancreas	Pancreatic cancer	Pancreatic cancer	NA
10.1038/s41588-020-0678-2--SA543433	10.1038/s41588-020-0678-2	TP	Biliary tract	Biliary tract cancer	Biliary tract cancer	NA
10.1038/s41588-020-0678-2--SA541912	10.1038/s41588-020-0678-2	TP	Bone	Ewing sarcoma cancer	Ewing sarcoma cancer	NA
10.1038/s41588-020-0678-2--SA541782	10.1038/s41588-020-0678-2	TP	Prostate	Prostate cancer	Prostate cancer	NA
10.1038/s41588-020-0678-2--SA528838	10.1038/s41588-020-0678-2	TP	Esophagus	Esophageal cancer	Esophageal cancer	NA
10.1038/s41588-020-0678-2--SA501578	10.1038/s41588-020-0678-2	TP	Liver	Liver cancer	Liver cancer	NA
10.1038/s41588-020-0678-2--SA533652	10.1038/s41588-020-0678-2	TP	Pancreas	Pancreatic cancer	Pancreatic cancer	NA
10.1038/s41588-020-0678-2--SA409538	10.1038/s41588-020-0678-2	TP	Pancreas	Pancreatic cancer	Pancreatic cancer	NA
10.1038/s41588-020-0678-2--SA533749	10.1038/s41588-020-0678-2	TP	Pancreas	Pancreatic cancer	Pancreatic cancer	NA
10.1038/s41588-020-0678-2--SA533703	10.1038/s41588-020-0678-2	TP	Pancreas	Pancreatic cancer	Pancreatic cancer	NA
10.1038/s41588-020-0678-2--SA506730	10.1038/s41588-020-0678-2	TP	Prostate	Prostate cancer	Prostate cancer	NA
10.1038/s41588-020-0678-2--SA507250	10.1038/s41588-020-0678-2	TP	Kidney	Renal cancer	Renal cancer	NA
10.1038/s41588-020-0678-2--SA515298	10.1038/s41588-020-0678-2	TP	Liver	Liver cancer	Liver cancer	NA
10.1038/s41588-020-0678-2--SA517316	10.1038/s41588-020-0678-2	TP	Pediatric brain	Pediatric brain cancer	Pediatric brain cancer	NA
10.1038/s41588-020-0678-2--SA501630	10.1038/s41588-020-0678-2	TP	Liver	Liver cancer	Liver cancer	NA
10.1038/s41588-020-0678-2--SA85553	10.1038/s41588-020-0678-2	TP	Blood	Chronic lymphocytic leukemia	Chronic lymphocytic leukemia	NA
10.1038/s41588-020-0678-2--SA501623	10.1038/s41588-020-0678-2	TP	Liver	Liver cancer	Liver cancer	NA
10.1038/s41588-020-0678-2--SA530579	10.1038/s41588-020-0678-2	TP	Prostate	Prostate cancer	Prostate cancer	NA
10.1038/s41588-020-0678-2--SA515316	10.1038/s41588-020-0678-2	TP	Liver	Liver cancer	Liver cancer	NA
10.1038/s41588-020-0678-2--SA542392	10.1038/s41588-020-0678-2	TP	Blood	Chronic lymphocytic leukemia	Chronic lymphocytic leukemia	NA
10.1038/s41588-020-0678-2--SA539006	10.1038/s41588-020-0678-2	TP	Blood	Chronic lymphocytic leukemia	Chronic lymphocytic leukemia	NA
10.1038/s41588-020-0678-2--SA529718	10.1038/s41588-020-0678-2	TP	Liver	Liver cancer	Liver cancer	NA
10.1038/s41588-020-0678-2--SA501645	10.1038/s41588-020-0678-2	TP	Liver	Liver cancer	Liver cancer	NA
10.1038/s41588-020-0678-2--SA538871	10.1038/s41588-020-0678-2	TP	Prostate	Prostate cancer	Prostate cancer	NA
10.1038/s41588-020-0678-2--SA507491	10.1038/s41588-020-0678-2	TP	Kidney	Renal cancer	Renal cancer	NA
10.1038/s41588-020-0678-2--SA517370	10.1038/s41588-020-0678-2	TP	Pediatric brain	Pediatric brain cancer	Pediatric brain cancer	NA
10.1038/s41588-020-0678-2--SA517277	10.1038/s41588-020-0678-2	TP	Pediatric brain	Pediatric brain cancer	Pediatric brain cancer	NA
10.1038/s41588-020-0678-2--SA542454	10.1038/s41588-020-0678-2	TR	Pancreas	Pancreatic cancer	Pancreatic cancer	NA
10.1038/s41588-020-0678-2--SA320830	10.1038/s41588-020-0678-2	TP	Blood	B-cell lymphoma	B-cell lymphoma	NA
10.1038/s41588-020-0678-2--SA501503	10.1038/s41588-020-0678-2	TP	Liver	Liver cancer	Liver cancer	NA
10.1038/s41588-020-0678-2--SA270454	10.1038/s41588-020-0678-2	TP	Liver	Liver cancer	Liver cancer	NA
10.1038/s41588-020-0678-2--SA539019	10.1038/s41588-020-0678-2	TP	Blood	Chronic lymphocytic leukemia	Chronic lymphocytic leukemia	NA
10.1038/s41588-020-0678-2--SA507607	10.1038/s41588-020-0678-2	TP	Kidney	Renal cancer	Renal cancer	NA
10.1038/s41588-020-0678-2--SA501552	10.1038/s41588-020-0678-2	TP	Liver	Liver cancer	Liver cancer	NA
10.1038/s41588-020-0678-2--SA505702	10.1038/s41588-020-0678-2	TP	Ovary	Ovary cancer	Ovary cancer	NA
10.1038/s41588-020-0678-2--SA528930	10.1038/s41588-020-0678-2	TP	Esophagus	Esophageal cancer	Esophageal cancer	NA
10.1038/s41588-020-0678-2--SA501465	10.1038/s41588-020-0678-2	TP	Liver	Liver cancer	Liver cancer	NA
10.1038/s41588-020-0678-2--SA413896	10.1038/s41588-020-0678-2	TP	Pediatric brain	Pediatric brain cancer	Pediatric brain cancer	NA
10.1038/s41588-020-0678-2--SA533772	10.1038/s41588-020-0678-2	TP	Pancreas	Pancreatic cancer	Pancreatic cancer	NA
10.1038/s41588-020-0678-2--SA270404	10.1038/s41588-020-0678-2	TP	Liver	Liver cancer	Liver cancer	NA
10.1038/s41588-020-0678-2--SA542043	10.1038/s41588-020-0678-2	TP	Blood	B-cell lymphoma	B-cell lymphoma	NA
10.1038/s41588-020-0678-2--SA413586	10.1038/s41588-020-0678-2	TP	Pediatric brain	Pediatric brain cancer	Pediatric brain cancer	NA
10.1038/s41588-020-0678-2--SA321032	10.1038/s41588-020-0678-2	TP	Blood	B-cell lymphoma	B-cell lymphoma	NA
10.1038/s41588-020-0678-2--SA542099	10.1038/s41588-020-0678-2	TP	Blood	B-cell lymphoma	B-cell lymphoma	NA
10.1038/s41588-020-0678-2--SA544136	10.1038/s41588-020-0678-2	TP	Pancreas	Pancreatic cancer	Pancreatic cancer	NA
10.1038/s41588-020-0678-2--SA541916	10.1038/s41588-020-0678-2	TP	Bone	Ewing sarcoma cancer	Ewing sarcoma cancer	NA
10.1038/s41588-020-0678-2--SA541830	10.1038/s41588-020-0678-2	TP	Breast	Breast cancer	Breast cancer	NA
10.1038/s41588-020-0678-2--SA505809	10.1038/s41588-020-0678-2	TP	Ovary	Ovary cancer	Ovary cancer	NA
10.1038/s41588-020-0678-2--SA529724	10.1038/s41588-020-0678-2	TP	Liver	Liver cancer	Liver cancer	NA
10.1038/s41588-020-0678-2--SA530535	10.1038/s41588-020-0678-2	TP	Prostate	Prostate cancer	Prostate cancer	NA
10.1038/s41588-020-0678-2--SA570853	10.1038/s41588-020-0678-2	TP	Pancreas	Pancreatic cancer	Pancreatic cancer	NA
10.1038/s41588-020-0678-2--SA518850	10.1038/s41588-020-0678-2	TP	Pancreas	Pancreatic cancer	Pancreatic cancer	NA
10.1038/s41588-020-0678-2--SA520274	10.1038/s41588-020-0678-2	TP	Pancreas	Pancreatic cancer	Pancreatic cancer	NA
10.1038/s41588-020-0678-2--SA414175	10.1038/s41588-020-0678-2	TP	Pediatric brain	Pediatric brain cancer	Pediatric brain cancer	NA
10.1038/s41588-020-0678-2--SA413928	10.1038/s41588-020-0678-2	TP	Pediatric brain	Pediatric brain cancer	Pediatric brain cancer	NA
10.1038/s41588-020-0678-2--SA530574	10.1038/s41588-020-0678-2	TP	Prostate	Prostate cancer	Prostate cancer	NA
10.1038/s41588-020-0678-2--SA570847	10.1038/s41588-020-0678-2	TP	Pancreas	Pancreatic cancer	Pancreatic cancer	NA
10.1038/s41588-020-0678-2--SA130909	10.1038/s41588-020-0678-2	TP	Prostate	Prostate cancer	Prostate cancer	NA
10.1038/s41588-020-0678-2--SA517272	10.1038/s41588-020-0678-2	TP	Pediatric brain	Pediatric brain cancer	Pediatric brain cancer	NA
10.1038/s41588-020-0678-2--SA544186	10.1038/s41588-020-0678-2	TP	Breast	Breast cancer	Breast cancer	NA
10.1038/s41588-020-0678-2--SA542165	10.1038/s41588-020-0678-2	TP	Blood	Chronic lymphocytic leukemia	Chronic lymphocytic leukemia	NA
10.1038/s41588-020-0678-2--SA542053	10.1038/s41588-020-0678-2	TP	Blood	B-cell lymphoma	B-cell lymphoma	NA
10.1038/s41588-020-0678-2--SA530483	10.1038/s41588-020-0678-2	TP	Prostate	Prostate cancer	Prostate cancer	NA
10.1038/s41588-020-0678-2--SA501409	10.1038/s41588-020-0678-2	TP	Liver	Liver cancer	Liver cancer	NA
10.1038/s41588-020-0678-2--SA569075	10.1038/s41588-020-0678-2	TP	Stomach	Gastric cancer	Gastric cancer	NA
10.1038/s41588-020-0678-2--SA413326	10.1038/s41588-020-0678-2	TP	Pediatric brain	Pediatric brain cancer	Pediatric brain cancer	NA
10.1038/s41588-020-0678-2--SA541878	10.1038/s41588-020-0678-2	TP	Bone	Ewing sarcoma cancer	Ewing sarcoma cancer	NA
10.1038/s41588-020-0678-2--SA86383	10.1038/s41588-020-0678-2	TP	Blood	Chronic lymphocytic leukemia	Chronic lymphocytic leukemia	NA
10.1038/s41588-020-0678-2--SA85506	10.1038/s41588-020-0678-2	TP	Blood	Chronic lymphocytic leukemia	Chronic lymphocytic leukemia	NA
10.1038/s41588-020-0678-2--SA542027	10.1038/s41588-020-0678-2	TP	Blood	B-cell lymphoma	B-cell lymphoma	NA
10.1038/s41588-020-0678-2--SA86768	10.1038/s41588-020-0678-2	TP	Blood	Chronic lymphocytic leukemia	Chronic lymphocytic leukemia	NA
10.1038/s41588-020-0678-2--SA528973	10.1038/s41588-020-0678-2	TP	Prostate	Prostate cancer	Prostate cancer	NA
10.1038/s41588-020-0678-2--SA541986	10.1038/s41588-020-0678-2	TP	Bone	Ewing sarcoma cancer	Ewing sarcoma cancer	NA
10.1038/s41588-020-0678-2--SA541948	10.1038/s41588-020-0678-2	TP	Bone	Ewing sarcoma cancer	Ewing sarcoma cancer	NA
10.1038/s41588-020-0678-2--SA413556	10.1038/s41588-020-0678-2	TP	Pediatric brain	Pediatric brain cancer	Pediatric brain cancer	NA
10.1038/s41588-020-0678-2--SA507385	10.1038/s41588-020-0678-2	TP	Kidney	Renal cancer	Renal cancer	NA
10.1038/s41588-020-0678-2--SA413730	10.1038/s41588-020-0678-2	TP	Pediatric brain	Pediatric brain cancer	Pediatric brain cancer	NA
10.1038/s41588-020-0678-2--SA501468	10.1038/s41588-020-0678-2	TP	Liver	Liver cancer	Liver cancer	NA
10.1038/s41588-020-0678-2--SA517373	10.1038/s41588-020-0678-2	TP	Pediatric brain	Pediatric brain cancer	Pediatric brain cancer	NA
10.1038/s41588-020-0678-2--SA529728	10.1038/s41588-020-0678-2	TP	Liver	Liver cancer	Liver cancer	NA
10.1038/s41588-020-0678-2--SA530562	10.1038/s41588-020-0678-2	TP	Prostate	Prostate cancer	Prostate cancer	NA
10.1038/s41588-020-0678-2--SA130905	10.1038/s41588-020-0678-2	TP	Prostate	Prostate cancer	Prostate cancer	NA
10.1038/s41588-020-0678-2--SA528754	10.1038/s41588-020-0678-2	TP	Pancreas	Pancreatic cancer	Pancreatic cancer	NA
10.1038/s41588-020-0678-2--SA413930	10.1038/s41588-020-0678-2	TP	Pediatric brain	Pediatric brain cancer	Pediatric brain cancer	NA
10.1038/s41588-020-0678-2--SA542268	10.1038/s41588-020-0678-2	TP	Blood	Chronic myeloid disorder	Chronic myeloid disorder	NA
10.1038/s41588-020-0678-2--SA542058	10.1038/s41588-020-0678-2	TP	Blood	B-cell lymphoma	B-cell lymphoma	NA
10.1038/s41588-020-0678-2--SA543500	10.1038/s41588-020-0678-2	TP	Breast	Breast cancer	Breast cancer	NA
10.1038/s41588-020-0678-2--SA541898	10.1038/s41588-020-0678-2	TP	Bone	Ewing sarcoma cancer	Ewing sarcoma cancer	NA
10.1038/s41588-020-0678-2--SA528810	10.1038/s41588-020-0678-2	TP	Esophagus	Esophageal cancer	Esophageal cancer	NA
10.1038/s41588-020-0678-2--SA528901	10.1038/s41588-020-0678-2	TP	Esophagus	Esophageal cancer	Esophageal cancer	NA
10.1038/s41588-020-0678-2--SA533725	10.1038/s41588-020-0678-2	TP	Pancreas	Pancreatic cancer	Pancreatic cancer	NA
10.1038/s41588-020-0678-2--SA6152	10.1038/s41588-020-0678-2	TP	Breast	Breast cancer	Breast cancer	NA
10.1038/s41588-020-0678-2--SA413578	10.1038/s41588-020-0678-2	TP	Pediatric brain	Pediatric brain cancer	Pediatric brain cancer	NA
10.1038/s41588-020-0678-2--SA413650	10.1038/s41588-020-0678-2	TP	Pediatric brain	Pediatric brain cancer	Pediatric brain cancer	NA
10.1038/s41588-020-0678-2--SA505328	10.1038/s41588-020-0678-2	TP	Ovary	Ovary cancer	Ovary cancer	NA
10.1038/s41588-020-0678-2--SA528740	10.1038/s41588-020-0678-2	TP	Pancreas	Pancreatic cancer	Pancreatic cancer	NA
10.1038/s41588-020-0678-2--SA542203	10.1038/s41588-020-0678-2	TP	Blood	Chronic lymphocytic leukemia	Chronic lymphocytic leukemia	NA
10.1038/s41588-020-0678-2--SA507369	10.1038/s41588-020-0678-2	TP	Kidney	Renal cancer	Renal cancer	NA
10.1038/s41588-020-0678-2--SA413656	10.1038/s41588-020-0678-2	TP	Pediatric brain	Pediatric brain cancer	Pediatric brain cancer	NA
10.1038/s41588-020-0678-2--SA505591	10.1038/s41588-020-0678-2	TP	Ovary	Ovary cancer	Ovary cancer	NA
10.1038/s41588-020-0678-2--SA520306	10.1038/s41588-020-0678-2	TP	Pancreas	Pancreatic cancer	Pancreatic cancer	NA
10.1038/s41588-020-0678-2--SA270448	10.1038/s41588-020-0678-2	TP	Liver	Liver cancer	Liver cancer	NA
10.1038/s41588-020-0678-2--SA130915	10.1038/s41588-020-0678-2	TP	Prostate	Prostate cancer	Prostate cancer	NA
10.1038/s41588-020-0678-2--SA530654	10.1038/s41588-020-0678-2	TP	Prostate	Prostate cancer	Prostate cancer	NA
10.1038/s41588-020-0678-2--SA413590	10.1038/s41588-020-0678-2	TP	Pediatric brain	Pediatric brain cancer	Pediatric brain cancer	NA
10.1038/s41588-020-0678-2--SA515383	10.1038/s41588-020-0678-2	TP	Liver	Liver cancer	Liver cancer	NA
10.1038/s41588-020-0678-2--SA515276	10.1038/s41588-020-0678-2	TP	Liver	Liver cancer	Liver cancer	NA
10.1038/s41588-020-0678-2--SA6170	10.1038/s41588-020-0678-2	TP	Breast	Breast cancer	Breast cancer	NA
10.1038/s41588-020-0678-2--SA518721	10.1038/s41588-020-0678-2	TP	Pancreas	Pancreatic cancer	Pancreatic cancer	NA
10.1038/s41588-020-0678-2--SA321050	10.1038/s41588-020-0678-2	TP	Blood	B-cell lymphoma	B-cell lymphoma	NA
10.1038/s41588-020-0678-2--SA86126	10.1038/s41588-020-0678-2	TP	Blood	Chronic lymphocytic leukemia	Chronic lymphocytic leukemia	NA
10.1038/s41588-020-0678-2--SA413898	10.1038/s41588-020-0678-2	TP	Pediatric brain	Pediatric brain cancer	Pediatric brain cancer	NA
10.1038/s41588-020-0678-2--SA517416	10.1038/s41588-020-0678-2	TP	Pediatric brain	Pediatric brain cancer	Pediatric brain cancer	NA
10.1038/s41588-020-0678-2--SA410925	10.1038/s41588-020-0678-2	TP	Pancreas	Pancreatic cancer	Pancreatic cancer	NA
10.1038/s41588-020-0678-2--SA515347	10.1038/s41588-020-0678-2	TP	Liver	Liver cancer	Liver cancer	NA
10.1038/s41588-020-0678-2--SA505795	10.1038/s41588-020-0678-2	TP	Ovary	Ovary cancer	Ovary cancer	NA
10.1038/s41588-020-0678-2--SA413888	10.1038/s41588-020-0678-2	TP	Pediatric brain	Pediatric brain cancer	Pediatric brain cancer	NA
10.1038/s41588-020-0678-2--SA413908	10.1038/s41588-020-0678-2	TP	Pediatric brain	Pediatric brain cancer	Pediatric brain cancer	NA
10.1038/s41588-020-0678-2--SA506687	10.1038/s41588-020-0678-2	TP	Pancreas	Pancreatic cancer	Pancreatic cancer	NA
10.1038/s41588-020-0678-2--SA270390	10.1038/s41588-020-0678-2	TP	Liver	Liver cancer	Liver cancer	NA
10.1038/s41588-020-0678-2--SA520312	10.1038/s41588-020-0678-2	TP	Pancreas	Pancreatic cancer	Pancreatic cancer	NA
10.1038/s41588-020-0678-2--SA530612	10.1038/s41588-020-0678-2	TP	Prostate	Prostate cancer	Prostate cancer	NA
10.1038/s41588-020-0678-2--SA557495	10.1038/s41588-020-0678-2	TM	Skin	Skin cancer	Skin cancer	NA
10.1038/s41588-020-0678-2--SA542252	10.1038/s41588-020-0678-2	TP	Blood	Chronic myeloid disorder	Chronic myeloid disorder	NA
10.1038/s41588-020-0678-2--SA528855	10.1038/s41588-020-0678-2	TP	Esophagus	Esophageal cancer	Esophageal cancer	NA
10.1038/s41588-020-0678-2--SA517371	10.1038/s41588-020-0678-2	TP	Pediatric brain	Pediatric brain cancer	Pediatric brain cancer	NA
10.1038/s41588-020-0678-2--SA542006	10.1038/s41588-020-0678-2	TP	Bone	Ewing sarcoma cancer	Ewing sarcoma cancer	NA
10.1038/s41588-020-0678-2--SA542928	10.1038/s41588-020-0678-2	TP	Breast	Breast cancer	Breast cancer	NA
10.1038/s41588-020-0678-2--SA517378	10.1038/s41588-020-0678-2	TP	Pediatric brain	Pediatric brain cancer	Pediatric brain cancer	NA
10.1038/s41588-020-0678-2--SA413714	10.1038/s41588-020-0678-2	TP	Pediatric brain	Pediatric brain cancer	Pediatric brain cancer	NA
10.1038/s41588-020-0678-2--SA410892	10.1038/s41588-020-0678-2	TP	Pancreas	Pancreatic cancer	Pancreatic cancer	NA
10.1038/s41588-020-0678-2--SA538985	10.1038/s41588-020-0678-2	TP	Blood	Chronic lymphocytic leukemia	Chronic lymphocytic leukemia	NA
10.1038/s41588-020-0678-2--SA542830	10.1038/s41588-020-0678-2	TP	Head and neck	Oral cancer	Oral cancer	NA
10.1038/s41588-020-0678-2--SA413758	10.1038/s41588-020-0678-2	TP	Pediatric brain	Pediatric brain cancer	Pediatric brain cancer	NA
10.1038/s41588-020-0678-2--SA412606	10.1038/s41588-020-0678-2	TP	Pancreas	Pancreatic cancer	Pancreatic cancer	NA
10.1038/s41588-020-0678-2--SA542078	10.1038/s41588-020-0678-2	TP	Blood	B-cell lymphoma	B-cell lymphoma	NA
10.1038/s41588-020-0678-2--SA517374	10.1038/s41588-020-0678-2	TP	Pediatric brain	Pediatric brain cancer	Pediatric brain cancer	NA
10.1038/s41588-020-0678-2--SA533649	10.1038/s41588-020-0678-2	TP	Pancreas	Pancreatic cancer	Pancreatic cancer	NA
10.1038/s41588-020-0678-2--SA514951	10.1038/s41588-020-0678-2	TP	Pancreas	Pancreatic cancer	Pancreatic cancer	NA
10.1038/s41588-020-0678-2--SA541978	10.1038/s41588-020-0678-2	TP	Bone	Ewing sarcoma cancer	Ewing sarcoma cancer	NA
10.1038/s41588-020-0678-2--SA557366	10.1038/s41588-020-0678-2	TM	Skin	Skin cancer	Skin cancer	NA
10.1038/s41588-020-0678-2--SA270422	10.1038/s41588-020-0678-2	TP	Liver	Liver cancer	Liver cancer	NA
10.1038/s41588-020-0678-2--SA539008	10.1038/s41588-020-0678-2	TP	Blood	Chronic lymphocytic leukemia	Chronic lymphocytic leukemia	NA
10.1038/s41588-020-0678-2--SA413642	10.1038/s41588-020-0678-2	TP	Pediatric brain	Pediatric brain cancer	Pediatric brain cancer	NA
10.1038/s41588-020-0678-2--SA570911	10.1038/s41588-020-0678-2	TP	Pancreas	Pancreatic cancer	Pancreatic cancer	NA
10.1038/s41588-020-0678-2--SA517279	10.1038/s41588-020-0678-2	TP	Pediatric brain	Pediatric brain cancer	Pediatric brain cancer	NA
10.1038/s41588-020-0678-2--SA542207	10.1038/s41588-020-0678-2	TP	Blood	Chronic lymphocytic leukemia	Chronic lymphocytic leukemia	NA
10.1038/s41588-020-0678-2--SA529830	10.1038/s41588-020-0678-2	TP	Liver	Liver cancer	Liver cancer	NA
10.1038/s41588-020-0678-2--SA543685	10.1038/s41588-020-0678-2	TP	Biliary tract	Biliary tract cancer	Biliary tract cancer	NA
10.1038/s41588-020-0678-2--SA541846	10.1038/s41588-020-0678-2	TP	Breast	Breast cancer	Breast cancer	NA
10.1038/s41588-020-0678-2--SA410851	10.1038/s41588-020-0678-2	TP	Pancreas	Pancreatic cancer	Pancreatic cancer	NA
10.1038/s41588-020-0678-2--SA533733	10.1038/s41588-020-0678-2	TP	Pancreas	Pancreatic cancer	Pancreatic cancer	NA
10.1038/s41588-020-0678-2--SA501587	10.1038/s41588-020-0678-2	TP	Liver	Liver cancer	Liver cancer	NA
10.1038/s41588-020-0678-2--SA520229	10.1038/s41588-020-0678-2	TP	Pancreas	Pancreatic cancer	Pancreatic cancer	NA
10.1038/s41588-020-0678-2--SA542254	10.1038/s41588-020-0678-2	TP	Blood	Chronic myeloid disorder	Chronic myeloid disorder	NA
10.1038/s41588-020-0678-2--SA543114	10.1038/s41588-020-0678-2	TP	Breast	Breast cancer	Breast cancer	NA
10.1038/s41588-020-0678-2--SA541844	10.1038/s41588-020-0678-2	TP	Breast	Breast cancer	Breast cancer	NA
10.1038/s41588-020-0678-2--SA530502	10.1038/s41588-020-0678-2	TP	Prostate	Prostate cancer	Prostate cancer	NA
10.1038/s41588-020-0678-2--SA507312	10.1038/s41588-020-0678-2	TP	Kidney	Renal cancer	Renal cancer	NA
10.1038/s41588-020-0678-2--SA570851	10.1038/s41588-020-0678-2	TP	Pancreas	Pancreatic cancer	Pancreatic cancer	NA
10.1038/s41588-020-0678-2--SA321137	10.1038/s41588-020-0678-2	TP	Blood	B-cell lymphoma	B-cell lymphoma	NA
10.1038/s41588-020-0678-2--SA542120	10.1038/s41588-020-0678-2	TP	Blood	B-cell lymphoma	B-cell lymphoma	NA
10.1038/s41588-020-0678-2--SA528881	10.1038/s41588-020-0678-2	TP	Esophagus	Esophageal cancer	Esophageal cancer	NA
10.1038/s41588-020-0678-2--SA501527	10.1038/s41588-020-0678-2	TP	Liver	Liver cancer	Liver cancer	NA
10.1038/s41588-020-0678-2--SA570923	10.1038/s41588-020-0678-2	TP	Pancreas	Pancreatic cancer	Pancreatic cancer	NA
10.1038/s41588-020-0678-2--SA529739	10.1038/s41588-020-0678-2	TP	Liver	Liver cancer	Liver cancer	NA
10.1038/s41588-020-0678-2--SA515407	10.1038/s41588-020-0678-2	TP	Liver	Liver cancer	Liver cancer	NA
10.1038/s41588-020-0678-2--SA505379	10.1038/s41588-020-0678-2	TP	Ovary	Ovary cancer	Ovary cancer	NA
10.1038/s41588-020-0678-2--SA541790	10.1038/s41588-020-0678-2	TP	Prostate	Prostate cancer	Prostate cancer	NA
10.1038/s41588-020-0678-2--SA570870	10.1038/s41588-020-0678-2	TP	Pancreas	Pancreatic cancer	Pancreatic cancer	NA
10.1038/s41588-020-0678-2--SA505270	10.1038/s41588-020-0678-2	TP	Ovary	Ovary cancer	Ovary cancer	NA
10.1038/s41588-020-0678-2--SA528987	10.1038/s41588-020-0678-2	TP	Prostate	Prostate cancer	Prostate cancer	NA
10.1038/s41588-020-0678-2--SA409179	10.1038/s41588-020-0678-2	TP	Pancreas	Pancreatic cancer	Pancreatic cancer	NA
10.1038/s41588-020-0678-2--SA270380	10.1038/s41588-020-0678-2	TP	Liver	Liver cancer	Liver cancer	NA
10.1038/s41588-020-0678-2--SA557437	10.1038/s41588-020-0678-2	TM	Skin	Skin cancer	Skin cancer	NA
10.1038/s41588-020-0678-2--SA501611	10.1038/s41588-020-0678-2	TP	Liver	Liver cancer	Liver cancer	NA
10.1038/s41588-020-0678-2--SA506702	10.1038/s41588-020-0678-2	TP	Pancreas	Pancreatic cancer	Pancreatic cancer	NA
10.1038/s41588-020-0678-2--SA543730	10.1038/s41588-020-0678-2	TP	Stomach	Gastric cancer	Gastric cancer	NA
10.1038/s41588-020-0678-2--SA501619	10.1038/s41588-020-0678-2	TP	Liver	Liver cancer	Liver cancer	NA
10.1038/s41588-020-0678-2--SA270418	10.1038/s41588-020-0678-2	TP	Liver	Liver cancer	Liver cancer	NA
10.1038/s41588-020-0678-2--SA6140	10.1038/s41588-020-0678-2	TP	Breast	Breast cancer	Breast cancer	NA
10.1038/s41588-020-0678-2--SA413702	10.1038/s41588-020-0678-2	TP	Pediatric brain	Pediatric brain cancer	Pediatric brain cancer	NA
10.1038/s41588-020-0678-2--SA541791	10.1038/s41588-020-0678-2	TP	Prostate	Prostate cancer	Prostate cancer	NA
10.1038/s41588-020-0678-2--SA501603	10.1038/s41588-020-0678-2	TP	Liver	Liver cancer	Liver cancer	NA
10.1038/s41588-020-0678-2--SA85722	10.1038/s41588-020-0678-2	TP	Blood	Chronic lymphocytic leukemia	Chronic lymphocytic leukemia	NA
10.1038/s41588-020-0678-2--SA530426	10.1038/s41588-020-0678-2	TP	Prostate	Prostate cancer	Prostate cancer	NA
10.1038/s41588-020-0678-2--SA520270	10.1038/s41588-020-0678-2	TP	Pancreas	Pancreatic cancer	Pancreatic cancer	NA
10.1038/s41588-020-0678-2--SA514933	10.1038/s41588-020-0678-2	TP	Pancreas	Pancreatic cancer	Pancreatic cancer	NA
10.1038/s41588-020-0678-2--SA530608	10.1038/s41588-020-0678-2	TP	Prostate	Prostate cancer	Prostate cancer	NA
10.1038/s41588-020-0678-2--SA501643	10.1038/s41588-020-0678-2	TP	Liver	Liver cancer	Liver cancer	NA
10.1038/s41588-020-0678-2--SA529716	10.1038/s41588-020-0678-2	TP	Liver	Liver cancer	Liver cancer	NA
10.1038/s41588-020-0678-2--SA520264	10.1038/s41588-020-0678-2	TP	Pancreas	Pancreatic cancer	Pancreatic cancer	NA
10.1038/s41588-020-0678-2--SA520430	10.1038/s41588-020-0678-2	TP	Blood	Acute myeloid leukemia	Acute myeloid leukemia	NA
10.1038/s41588-020-0678-2--SA520298	10.1038/s41588-020-0678-2	TP	Pancreas	Pancreatic cancer	Pancreatic cancer	NA
10.1038/s41588-020-0678-2--SA539025	10.1038/s41588-020-0678-2	TP	Blood	Chronic lymphocytic leukemia	Chronic lymphocytic leukemia	NA
10.1038/s41588-020-0678-2--SA413734	10.1038/s41588-020-0678-2	TP	Pediatric brain	Pediatric brain cancer	Pediatric brain cancer	NA
10.1038/s41588-020-0678-2--SA501442	10.1038/s41588-020-0678-2	TP	Liver	Liver cancer	Liver cancer	NA
10.1038/s41588-020-0678-2--SA530583	10.1038/s41588-020-0678-2	TP	Prostate	Prostate cancer	Prostate cancer	NA
10.1038/s41588-020-0678-2--SA542201	10.1038/s41588-020-0678-2	TP	Blood	Chronic lymphocytic leukemia	Chronic lymphocytic leukemia	NA
10.1038/s41588-020-0678-2--SA558655	10.1038/s41588-020-0678-2	TP	Pancreas	Pancreatic cancer	Pancreatic cancer	NA
10.1038/s41588-020-0678-2--SA533706	10.1038/s41588-020-0678-2	TP	Pancreas	Pancreatic cancer	Pancreatic cancer	NA
10.1038/s41588-020-0678-2--SA542448	10.1038/s41588-020-0678-2	TP	Breast	Breast cancer	Breast cancer	NA
10.1038/s41588-020-0678-2--SA501594	10.1038/s41588-020-0678-2	TP	Liver	Liver cancer	Liver cancer	NA
10.1038/s41588-020-0678-2--SA320914	10.1038/s41588-020-0678-2	TP	Blood	B-cell lymphoma	B-cell lymphoma	NA
10.1038/s41588-020-0678-2--SA413522	10.1038/s41588-020-0678-2	TP	Pediatric brain	Pediatric brain cancer	Pediatric brain cancer	NA
10.1038/s41588-020-0678-2--SA411717	10.1038/s41588-020-0678-2	TP	Pancreas	Pancreatic cancer	Pancreatic cancer	NA
10.1038/s41588-020-0678-2--SA501411	10.1038/s41588-020-0678-2	TP	Liver	Liver cancer	Liver cancer	NA
10.1038/s41588-020-0678-2--SA517418	10.1038/s41588-020-0678-2	TP	Pediatric brain	Pediatric brain cancer	Pediatric brain cancer	NA
10.1038/s41588-020-0678-2--SA413806	10.1038/s41588-020-0678-2	TP	Pediatric brain	Pediatric brain cancer	Pediatric brain cancer	NA
10.1038/s41588-020-0678-2--SA507191	10.1038/s41588-020-0678-2	TP	Kidney	Renal cancer	Renal cancer	NA
10.1038/s41588-020-0678-2--SA320818	10.1038/s41588-020-0678-2	TP	Blood	B-cell lymphoma	B-cell lymphoma	NA
10.1038/s41588-020-0678-2--SA320842	10.1038/s41588-020-0678-2	TP	Blood	B-cell lymphoma	B-cell lymphoma	NA
10.1038/s41588-020-0678-2--SA528868	10.1038/s41588-020-0678-2	TP	Esophagus	Esophageal cancer	Esophageal cancer	NA
10.1038/s41588-020-0678-2--SA528827	10.1038/s41588-020-0678-2	TP	Esophagus	Esophageal cancer	Esophageal cancer	NA
10.1038/s41588-020-0678-2--SA130882	10.1038/s41588-020-0678-2	TP	Prostate	Prostate cancer	Prostate cancer	NA
10.1038/s41588-020-0678-2--SA539021	10.1038/s41588-020-0678-2	TP	Blood	Chronic lymphocytic leukemia	Chronic lymphocytic leukemia	NA
10.1038/s41588-020-0678-2--SA542140	10.1038/s41588-020-0678-2	TP	Blood	B-cell lymphoma	B-cell lymphoma	NA
10.1038/s41588-020-0678-2--SA543541	10.1038/s41588-020-0678-2	TP	Biliary tract	Biliary tract cancer	Biliary tract cancer	NA
10.1038/s41588-020-0678-2--SA542093	10.1038/s41588-020-0678-2	TP	Blood	B-cell lymphoma	B-cell lymphoma	NA
10.1038/s41588-020-0678-2--SA517314	10.1038/s41588-020-0678-2	TP	Pediatric brain	Pediatric brain cancer	Pediatric brain cancer	NA
10.1038/s41588-020-0678-2--SA518601	10.1038/s41588-020-0678-2	TP	Pancreas	Pancreatic cancer	Pancreatic cancer	NA
10.1038/s41588-020-0678-2--SA530551	10.1038/s41588-020-0678-2	TP	Prostate	Prostate cancer	Prostate cancer	NA
10.1038/s41588-020-0678-2--SA501541	10.1038/s41588-020-0678-2	TP	Liver	Liver cancer	Liver cancer	NA
10.1038/s41588-020-0678-2--SA570833	10.1038/s41588-020-0678-2	TP	Pancreas	Pancreatic cancer	Pancreatic cancer	NA
10.1038/s41588-020-0678-2--SA533713	10.1038/s41588-020-0678-2	TP	Pancreas	Pancreatic cancer	Pancreatic cancer	NA
10.1038/s41588-020-0678-2--SA505750	10.1038/s41588-020-0678-2	TP	Ovary	Ovary cancer	Ovary cancer	NA
10.1038/s41588-020-0678-2--SA533686	10.1038/s41588-020-0678-2	TP	Pancreas	Pancreatic cancer	Pancreatic cancer	NA
10.1038/s41588-020-0678-2--SA533815	10.1038/s41588-020-0678-2	TP	Pancreas	Pancreatic cancer	Pancreatic cancer	NA
10.1038/s41588-020-0678-2--SA130880	10.1038/s41588-020-0678-2	TP	Prostate	Prostate cancer	Prostate cancer	NA
10.1038/s41588-020-0678-2--SA507584	10.1038/s41588-020-0678-2	TP	Kidney	Renal cancer	Renal cancer	NA
10.1038/s41588-020-0678-2--SA501435	10.1038/s41588-020-0678-2	TP	Liver	Liver cancer	Liver cancer	NA
10.1038/s41588-020-0678-2--SA411422	10.1038/s41588-020-0678-2	TP	Pancreas	Pancreatic cancer	Pancreatic cancer	NA
10.1038/s41588-020-0678-2--SA539012	10.1038/s41588-020-0678-2	TP	Blood	Chronic lymphocytic leukemia	Chronic lymphocytic leukemia	NA
10.1038/s41588-020-0678-2--SA557668	10.1038/s41588-020-0678-2	TP	Blood	B-cell lymphoma	B-cell lymphoma	NA
10.1038/s41588-020-0678-2--SA542193	10.1038/s41588-020-0678-2	TP	Blood	Chronic lymphocytic leukemia	Chronic lymphocytic leukemia	NA
10.1038/s41588-020-0678-2--SA542191	10.1038/s41588-020-0678-2	TP	Blood	Chronic lymphocytic leukemia	Chronic lymphocytic leukemia	NA
10.1038/s41588-020-0678-2--SA270430	10.1038/s41588-020-0678-2	TP	Liver	Liver cancer	Liver cancer	NA
10.1038/s41588-020-0678-2--SA530519	10.1038/s41588-020-0678-2	TP	Prostate	Prostate cancer	Prostate cancer	NA
10.1038/s41588-020-0678-2--SA410374	10.1038/s41588-020-0678-2	TP	Pancreas	Pancreatic cancer	Pancreatic cancer	NA
10.1038/s41588-020-0678-2--SA560559	10.1038/s41588-020-0678-2	TP	Stomach	Gastric cancer	Gastric cancer	NA
10.1038/s41588-020-0678-2--SA320962	10.1038/s41588-020-0678-2	TP	Blood	B-cell lymphoma	B-cell lymphoma	NA
10.1038/s41588-020-0678-2--SA507132	10.1038/s41588-020-0678-2	TP	Kidney	Renal cancer	Renal cancer	NA
10.1038/s41588-020-0678-2--SA557451	10.1038/s41588-020-0678-2	TM	Skin	Skin cancer	Skin cancer	NA
10.1038/s41588-020-0678-2--SA501563	10.1038/s41588-020-0678-2	TP	Liver	Liver cancer	Liver cancer	NA
10.1038/s41588-020-0678-2--SA517389	10.1038/s41588-020-0678-2	TP	Pediatric brain	Pediatric brain cancer	Pediatric brain cancer	NA
10.1038/s41588-020-0678-2--SA413798	10.1038/s41588-020-0678-2	TP	Pediatric brain	Pediatric brain cancer	Pediatric brain cancer	NA
10.1038/s41588-020-0678-2--SA413554	10.1038/s41588-020-0678-2	TP	Pediatric brain	Pediatric brain cancer	Pediatric brain cancer	NA
10.1038/s41588-020-0678-2--SA542718	10.1038/s41588-020-0678-2	TP	Breast	Breast cancer	Breast cancer	NA
10.1038/s41588-020-0678-2--SA542185	10.1038/s41588-020-0678-2	TP	Blood	Chronic lymphocytic leukemia	Chronic lymphocytic leukemia	NA
10.1038/s41588-020-0678-2--SA543117	10.1038/s41588-020-0678-2	TP	Breast	Breast cancer	Breast cancer	NA
10.1038/s41588-020-0678-2--SA499815	10.1038/s41588-020-0678-2	TP	Liver	Liver cancer	Liver cancer	NA
10.1038/s41588-020-0678-2--SA543968	10.1038/s41588-020-0678-2	TP	Breast	Breast cancer	Breast cancer	NA
10.1038/s41588-020-0678-2--SA542865	10.1038/s41588-020-0678-2	TP	Stomach	Gastric cancer	Gastric cancer	NA
10.1038/s41588-020-0678-2--SA528799	10.1038/s41588-020-0678-2	TP	Esophagus	Esophageal cancer	Esophageal cancer	NA
10.1038/s41588-020-0678-2--SA501622	10.1038/s41588-020-0678-2	TP	Liver	Liver cancer	Liver cancer	NA
10.1038/s41588-020-0678-2--SA413914	10.1038/s41588-020-0678-2	TP	Pediatric brain	Pediatric brain cancer	Pediatric brain cancer	NA
10.1038/s41588-020-0678-2--SA530460	10.1038/s41588-020-0678-2	TP	Prostate	Prostate cancer	Prostate cancer	NA
10.1038/s41588-020-0678-2--SA506672	10.1038/s41588-020-0678-2	TP	Pancreas	Pancreatic cancer	Pancreatic cancer	NA
10.1038/s41588-020-0678-2--SA528870	10.1038/s41588-020-0678-2	TP	Esophagus	Esophageal cancer	Esophageal cancer	NA
10.1038/s41588-020-0678-2--SA501387	10.1038/s41588-020-0678-2	TP	Liver	Liver cancer	Liver cancer	NA
10.1038/s41588-020-0678-2--SA542018	10.1038/s41588-020-0678-2	TP	Blood	B-cell lymphoma	B-cell lymphoma	NA
10.1038/s41588-020-0678-2--SA530442	10.1038/s41588-020-0678-2	TP	Prostate	Prostate cancer	Prostate cancer	NA
10.1038/s41588-020-0678-2--SA530514	10.1038/s41588-020-0678-2	TP	Prostate	Prostate cancer	Prostate cancer	NA
10.1038/s41588-020-0678-2--SA515239	10.1038/s41588-020-0678-2	TP	Liver	Liver cancer	Liver cancer	NA
10.1038/s41588-020-0678-2--SA542105	10.1038/s41588-020-0678-2	TP	Blood	B-cell lymphoma	B-cell lymphoma	NA
10.1038/s41588-020-0678-2--SA542298	10.1038/s41588-020-0678-2	TP	Blood	Chronic myeloid disorder	Chronic myeloid disorder	NA
10.1038/s41588-020-0678-2--SA529849	10.1038/s41588-020-0678-2	TP	Liver	Liver cancer	Liver cancer	NA
10.1038/s41588-020-0678-2--SA413562	10.1038/s41588-020-0678-2	TP	Pediatric brain	Pediatric brain cancer	Pediatric brain cancer	NA
10.1038/s41588-020-0678-2--SA541753	10.1038/s41588-020-0678-2	TP	Prostate	Prostate cancer	Prostate cancer	NA
10.1038/s41588-020-0678-2--SA518866	10.1038/s41588-020-0678-2	TP	Pancreas	Pancreatic cancer	Pancreatic cancer	NA
10.1038/s41588-020-0678-2--SA570899	10.1038/s41588-020-0678-2	TP	Pancreas	Pancreatic cancer	Pancreatic cancer	NA
10.1038/s41588-020-0678-2--SA542132	10.1038/s41588-020-0678-2	TP	Blood	B-cell lymphoma	B-cell lymphoma	NA
10.1038/s41588-020-0678-2--SA557480	10.1038/s41588-020-0678-2	TR	Skin	Skin cancer	Skin cancer	NA
10.1038/s41588-020-0678-2--SA130888	10.1038/s41588-020-0678-2	TP	Prostate	Prostate cancer	Prostate cancer	NA
10.1038/s41588-020-0678-2--SA533780	10.1038/s41588-020-0678-2	TP	Pancreas	Pancreatic cancer	Pancreatic cancer	NA
10.1038/s41588-020-0678-2--SA557689	10.1038/s41588-020-0678-2	TP	Blood	B-cell lymphoma	B-cell lymphoma	NA
10.1038/s41588-020-0678-2--SA270464	10.1038/s41588-020-0678-2	TP	Liver	Liver cancer	Liver cancer	NA
10.1038/s41588-020-0678-2--SA542425	10.1038/s41588-020-0678-2	TP	Breast	Breast cancer	Breast cancer	NA
10.1038/s41588-020-0678-2--SA542263	10.1038/s41588-020-0678-2	TP	Blood	Chronic myeloid disorder	Chronic myeloid disorder	NA
10.1038/s41588-020-0678-2--SA530527	10.1038/s41588-020-0678-2	TP	Prostate	Prostate cancer	Prostate cancer	NA
10.1038/s41588-020-0678-2--SA538975	10.1038/s41588-020-0678-2	TP	Blood	Chronic lymphocytic leukemia	Chronic lymphocytic leukemia	NA
10.1038/s41588-020-0678-2--SA529901	10.1038/s41588-020-0678-2	TP	Liver	Liver cancer	Liver cancer	NA
10.1038/s41588-020-0678-2--SA570861	10.1038/s41588-020-0678-2	TP	Pancreas	Pancreatic cancer	Pancreatic cancer	NA
10.1038/s41588-020-0678-2--SA570901	10.1038/s41588-020-0678-2	TP	Pancreas	Pancreatic cancer	Pancreatic cancer	NA
10.1038/s41588-020-0678-2--SA507536	10.1038/s41588-020-0678-2	TP	Kidney	Renal cancer	Renal cancer	NA
10.1038/s41588-020-0678-2--SA501405	10.1038/s41588-020-0678-2	TP	Liver	Liver cancer	Liver cancer	NA
10.1038/s41588-020-0678-2--SA538992	10.1038/s41588-020-0678-2	TP	Blood	Chronic lymphocytic leukemia	Chronic lymphocytic leukemia	NA
10.1038/s41588-020-0678-2--SA86575	10.1038/s41588-020-0678-2	TP	Blood	Chronic lymphocytic leukemia	Chronic lymphocytic leukemia	NA
10.1038/s41588-020-0678-2--SA413512	10.1038/s41588-020-0678-2	TP	Pediatric brain	Pediatric brain cancer	Pediatric brain cancer	NA
10.1038/s41588-020-0678-2--SA86696	10.1038/s41588-020-0678-2	TP	Blood	Chronic lymphocytic leukemia	Chronic lymphocytic leukemia	NA
10.1038/s41588-020-0678-2--SA542479	10.1038/s41588-020-0678-2	TP	Stomach	Gastric cancer	Gastric cancer	NA
10.1038/s41588-020-0678-2--SA86170	10.1038/s41588-020-0678-2	TP	Blood	Chronic lymphocytic leukemia	Chronic lymphocytic leukemia	NA
10.1038/s41588-020-0678-2--SA529792	10.1038/s41588-020-0678-2	TP	Liver	Liver cancer	Liver cancer	NA
10.1038/s41588-020-0678-2--SA542279	10.1038/s41588-020-0678-2	TP	Blood	Chronic myeloid disorder	Chronic myeloid disorder	NA
10.1038/s41588-020-0678-2--SA515360	10.1038/s41588-020-0678-2	TP	Liver	Liver cancer	Liver cancer	NA
10.1038/s41588-020-0678-2--SA542307	10.1038/s41588-020-0678-2	TP	Blood	Chronic myeloid disorder	Chronic myeloid disorder	NA
10.1038/s41588-020-0678-2--SA530492	10.1038/s41588-020-0678-2	TP	Prostate	Prostate cancer	Prostate cancer	NA
10.1038/s41588-020-0678-2--SA520214	10.1038/s41588-020-0678-2	TP	Pancreas	Pancreatic cancer	Pancreatic cancer	NA
10.1038/s41588-020-0678-2--SA413910	10.1038/s41588-020-0678-2	TP	Pediatric brain	Pediatric brain cancer	Pediatric brain cancer	NA
10.1038/s41588-020-0678-2--SA413864	10.1038/s41588-020-0678-2	TP	Pediatric brain	Pediatric brain cancer	Pediatric brain cancer	NA
10.1038/s41588-020-0678-2--SA413904	10.1038/s41588-020-0678-2	TP	Pediatric brain	Pediatric brain cancer	Pediatric brain cancer	NA
10.1038/s41588-020-0678-2--SA321004	10.1038/s41588-020-0678-2	TP	Blood	B-cell lymphoma	B-cell lymphoma	NA
10.1038/s41588-020-0678-2--SA413544	10.1038/s41588-020-0678-2	TP	Pediatric brain	Pediatric brain cancer	Pediatric brain cancer	NA
10.1038/s41588-020-0678-2--SA557373	10.1038/s41588-020-0678-2	TM	Skin	Skin cancer	Skin cancer	NA
10.1038/s41588-020-0678-2--SA507300	10.1038/s41588-020-0678-2	TP	Kidney	Renal cancer	Renal cancer	NA
10.1038/s41588-020-0678-2--SA557486	10.1038/s41588-020-0678-2	TM	Skin	Skin cancer	Skin cancer	NA
10.1038/s41588-020-0678-2--SA501469	10.1038/s41588-020-0678-2	TP	Liver	Liver cancer	Liver cancer	NA
10.1038/s41588-020-0678-2--SA530450	10.1038/s41588-020-0678-2	TP	Prostate	Prostate cancer	Prostate cancer	NA
10.1038/s41588-020-0678-2--SA539023	10.1038/s41588-020-0678-2	TP	Blood	Chronic lymphocytic leukemia	Chronic lymphocytic leukemia	NA
10.1038/s41588-020-0678-2--SA507501	10.1038/s41588-020-0678-2	TP	Kidney	Renal cancer	Renal cancer	NA
10.1038/s41588-020-0678-2--SA270416	10.1038/s41588-020-0678-2	TP	Liver	Liver cancer	Liver cancer	NA
10.1038/s41588-020-0678-2--SA542879	10.1038/s41588-020-0678-2	TP	Pancreas	Pancreatic cancer	Pancreatic cancer	NA
10.1038/s41588-020-0678-2--SA528792	10.1038/s41588-020-0678-2	TP	Esophagus	Esophageal cancer	Esophageal cancer	NA
10.1038/s41588-020-0678-2--SA515281	10.1038/s41588-020-0678-2	TP	Liver	Liver cancer	Liver cancer	NA
10.1038/s41588-020-0678-2--SA542386	10.1038/s41588-020-0678-2	TP	Blood	Chronic lymphocytic leukemia	Chronic lymphocytic leukemia	NA
10.1038/s41588-020-0678-2--SA507452	10.1038/s41588-020-0678-2	TP	Kidney	Renal cancer	Renal cancer	NA
10.1038/s41588-020-0678-2--SA530468	10.1038/s41588-020-0678-2	TP	Prostate	Prostate cancer	Prostate cancer	NA
10.1038/s41588-020-0678-2--SA530644	10.1038/s41588-020-0678-2	TP	Prostate	Prostate cancer	Prostate cancer	NA
10.1038/s41588-020-0678-2--SA542169	10.1038/s41588-020-0678-2	TP	Blood	Chronic lymphocytic leukemia	Chronic lymphocytic leukemia	NA
10.1038/s41588-020-0678-2--SA530553	10.1038/s41588-020-0678-2	TP	Prostate	Prostate cancer	Prostate cancer	NA
10.1038/s41588-020-0678-2--SA501637	10.1038/s41588-020-0678-2	TP	Liver	Liver cancer	Liver cancer	NA
10.1038/s41588-020-0678-2--SA518816	10.1038/s41588-020-0678-2	TP	Pancreas	Pancreatic cancer	Pancreatic cancer	NA
10.1038/s41588-020-0678-2--SA413912	10.1038/s41588-020-0678-2	TP	Pediatric brain	Pediatric brain cancer	Pediatric brain cancer	NA
10.1038/s41588-020-0678-2--SA541976	10.1038/s41588-020-0678-2	TP	Bone	Ewing sarcoma cancer	Ewing sarcoma cancer	NA
10.1038/s41588-020-0678-2--SA409487	10.1038/s41588-020-0678-2	TP	Pancreas	Pancreatic cancer	Pancreatic cancer	NA
10.1038/s41588-020-0678-2--SA507405	10.1038/s41588-020-0678-2	TP	Kidney	Renal cancer	Renal cancer	NA
10.1038/s41588-020-0678-2--SA518764	10.1038/s41588-020-0678-2	TP	Pancreas	Pancreatic cancer	Pancreatic cancer	NA
10.1038/s41588-020-0678-2--SA542719	10.1038/s41588-020-0678-2	TP	Breast	Breast cancer	Breast cancer	NA
10.1038/s41588-020-0678-2--SA270384	10.1038/s41588-020-0678-2	TP	Liver	Liver cancer	Liver cancer	NA
10.1038/s41588-020-0678-2--SA501495	10.1038/s41588-020-0678-2	TP	Liver	Liver cancer	Liver cancer	NA
10.1038/s41588-020-0678-2--SA520422	10.1038/s41588-020-0678-2	TP	Blood	Acute myeloid leukemia	Acute myeloid leukemia	NA
10.1038/s41588-020-0678-2--SA320950	10.1038/s41588-020-0678-2	TP	Blood	B-cell lymphoma	B-cell lymphoma	NA
10.1038/s41588-020-0678-2--SA501614	10.1038/s41588-020-0678-2	TP	Liver	Liver cancer	Liver cancer	NA
10.1038/s41588-020-0678-2--SA413602	10.1038/s41588-020-0678-2	TP	Pediatric brain	Pediatric brain cancer	Pediatric brain cancer	NA
10.1038/s41588-020-0678-2--SA517255	10.1038/s41588-020-0678-2	TP	Pediatric brain	Pediatric brain cancer	Pediatric brain cancer	NA
10.1038/s41588-020-0678-2--SA528926	10.1038/s41588-020-0678-2	TP	Esophagus	Esophageal cancer	Esophageal cancer	NA
10.1038/s41588-020-0678-2--SA518739	10.1038/s41588-020-0678-2	TP	Pancreas	Pancreatic cancer	Pancreatic cancer	NA
10.1038/s41588-020-0678-2--SA529841	10.1038/s41588-020-0678-2	TP	Liver	Liver cancer	Liver cancer	NA
10.1038/s41588-020-0678-2--SA499801	10.1038/s41588-020-0678-2	TP	Liver	Liver cancer	Liver cancer	NA
10.1038/s41588-020-0678-2--SA270468	10.1038/s41588-020-0678-2	TP	Liver	Liver cancer	Liver cancer	NA
10.1038/s41588-020-0678-2--SA506679	10.1038/s41588-020-0678-2	TP	Pancreas	Pancreatic cancer	Pancreatic cancer	NA
10.1038/s41588-020-0678-2--SA505701	10.1038/s41588-020-0678-2	TP	Ovary	Ovary cancer	Ovary cancer	NA
10.1038/s41588-020-0678-2--SA130925	10.1038/s41588-020-0678-2	TP	Esophagus	Esophageal cancer	Esophageal cancer	NA
10.1038/s41588-020-0678-2--SA501460	10.1038/s41588-020-0678-2	TP	Liver	Liver cancer	Liver cancer	NA
10.1038/s41588-020-0678-2--SA413868	10.1038/s41588-020-0678-2	TP	Pediatric brain	Pediatric brain cancer	Pediatric brain cancer	NA
10.1038/s41588-020-0678-2--SA409327	10.1038/s41588-020-0678-2	TP	Pancreas	Pancreatic cancer	Pancreatic cancer	NA
10.1038/s41588-020-0678-2--SA413354	10.1038/s41588-020-0678-2	TP	Pediatric brain	Pediatric brain cancer	Pediatric brain cancer	NA
10.1038/s41588-020-0678-2--SA528959	10.1038/s41588-020-0678-2	TP	Prostate	Prostate cancer	Prostate cancer	NA
10.1038/s41588-020-0678-2--SA542318	10.1038/s41588-020-0678-2	TP	Blood	Chronic myeloid disorder	Chronic myeloid disorder	NA
10.1038/s41588-020-0678-2--SA530498	10.1038/s41588-020-0678-2	TP	Prostate	Prostate cancer	Prostate cancer	NA
10.1038/s41588-020-0678-2--SA542010	10.1038/s41588-020-0678-2	TP	Bone	Ewing sarcoma cancer	Ewing sarcoma cancer	NA
10.1038/s41588-020-0678-2--SA507214	10.1038/s41588-020-0678-2	TP	Kidney	Renal cancer	Renal cancer	NA
10.1038/s41588-020-0678-2--SA530478	10.1038/s41588-020-0678-2	TP	Prostate	Prostate cancer	Prostate cancer	NA
10.1038/s41588-020-0678-2--SA517387	10.1038/s41588-020-0678-2	TP	Pediatric brain	Pediatric brain cancer	Pediatric brain cancer	NA
10.1038/s41588-020-0678-2--SA542535	10.1038/s41588-020-0678-2	TP	Biliary tract	Biliary tract cancer	Biliary tract cancer	NA
10.1038/s41588-020-0678-2--SA542641	10.1038/s41588-020-0678-2	TP	Breast	Breast cancer	Breast cancer	NA
10.1038/s41588-020-0678-2--SA543593	10.1038/s41588-020-0678-2	TP	Stomach	Gastric cancer	Gastric cancer	NA
10.1038/s41588-020-0678-2--SA507464	10.1038/s41588-020-0678-2	TP	Kidney	Renal cancer	Renal cancer	NA
10.1038/s41588-020-0678-2--SA533745	10.1038/s41588-020-0678-2	TP	Pancreas	Pancreatic cancer	Pancreatic cancer	NA
10.1038/s41588-020-0678-2--SA321103	10.1038/s41588-020-0678-2	TP	Blood	B-cell lymphoma	B-cell lymphoma	NA
10.1038/s41588-020-0678-2--SA543482	10.1038/s41588-020-0678-2	TP	Breast	Breast cancer	Breast cancer	NA
10.1038/s41588-020-0678-2--SA505861	10.1038/s41588-020-0678-2	TR	Ovary	Ovary cancer	Ovary cancer	NA
10.1038/s41588-020-0678-2--SA530640	10.1038/s41588-020-0678-2	TP	Prostate	Prostate cancer	Prostate cancer	NA
10.1038/s41588-020-0678-2--SA542217	10.1038/s41588-020-0678-2	TP	Blood	Chronic lymphocytic leukemia	Chronic lymphocytic leukemia	NA
10.1038/s41588-020-0678-2--SA413660	10.1038/s41588-020-0678-2	TP	Pediatric brain	Pediatric brain cancer	Pediatric brain cancer	NA
10.1038/s41588-020-0678-2--SA506656	10.1038/s41588-020-0678-2	TP	Pancreas	Pancreatic cancer	Pancreatic cancer	NA
10.1038/s41588-020-0678-2--SA507282	10.1038/s41588-020-0678-2	TP	Kidney	Renal cancer	Renal cancer	NA
10.1038/s41588-020-0678-2--SA501436	10.1038/s41588-020-0678-2	TP	Liver	Liver cancer	Liver cancer	NA
10.1038/s41588-020-0678-2--SA542175	10.1038/s41588-020-0678-2	TP	Blood	Chronic lymphocytic leukemia	Chronic lymphocytic leukemia	NA
10.1038/s41588-020-0678-2--SA320920	10.1038/s41588-020-0678-2	TP	Blood	B-cell lymphoma	B-cell lymphoma	NA
10.1038/s41588-020-0678-2--SA501531	10.1038/s41588-020-0678-2	TP	Liver	Liver cancer	Liver cancer	NA
10.1038/s41588-020-0678-2--SA543319	10.1038/s41588-020-0678-2	TP	Pancreas	Pancreatic cancer	Pancreatic cancer	NA
10.1038/s41588-020-0678-2--SA533729	10.1038/s41588-020-0678-2	TP	Pancreas	Pancreatic cancer	Pancreatic cancer	NA
10.1038/s41588-020-0678-2--SA544051	10.1038/s41588-020-0678-2	TP	Breast	Breast cancer	Breast cancer	NA
10.1038/s41588-020-0678-2--SA507171	10.1038/s41588-020-0678-2	TP	Kidney	Renal cancer	Renal cancer	NA
10.1038/s41588-020-0678-2--SA517337	10.1038/s41588-020-0678-2	TP	Pediatric brain	Pediatric brain cancer	Pediatric brain cancer	NA
10.1038/s41588-020-0678-2--SA86276	10.1038/s41588-020-0678-2	TP	Blood	Chronic lymphocytic leukemia	Chronic lymphocytic leukemia	NA
10.1038/s41588-020-0678-2--SA543622	10.1038/s41588-020-0678-2	TP	Breast	Breast cancer	Breast cancer	NA
10.1038/s41588-020-0678-2--SA542427	10.1038/s41588-020-0678-2	TP	Breast	Breast cancer	Breast cancer	NA
10.1038/s41588-020-0678-2--SA130876	10.1038/s41588-020-0678-2	TP	Prostate	Prostate cancer	Prostate cancer	NA
10.1038/s41588-020-0678-2--SA413272	10.1038/s41588-020-0678-2	TP	Pediatric brain	Pediatric brain cancer	Pediatric brain cancer	NA
10.1038/s41588-020-0678-2--SA517282	10.1038/s41588-020-0678-2	TP	Pediatric brain	Pediatric brain cancer	Pediatric brain cancer	NA
10.1038/s41588-020-0678-2--SA320884	10.1038/s41588-020-0678-2	TP	Blood	B-cell lymphoma	B-cell lymphoma	NA
10.1038/s41588-020-0678-2--SA410918	10.1038/s41588-020-0678-2	TP	Pancreas	Pancreatic cancer	Pancreatic cancer	NA
10.1038/s41588-020-0678-2--SA507173	10.1038/s41588-020-0678-2	TP	Kidney	Renal cancer	Renal cancer	NA
10.1038/s41588-020-0678-2--SA507484	10.1038/s41588-020-0678-2	TP	Kidney	Renal cancer	Renal cancer	NA
10.1038/s41588-020-0678-2--SA528886	10.1038/s41588-020-0678-2	TP	Esophagus	Esophageal cancer	Esophageal cancer	NA
10.1038/s41588-020-0678-2--SA515327	10.1038/s41588-020-0678-2	TP	Liver	Liver cancer	Liver cancer	NA
10.1038/s41588-020-0678-2--SA541826	10.1038/s41588-020-0678-2	TP	Breast	Breast cancer	Breast cancer	NA
10.1038/s41588-020-0678-2--SA530503	10.1038/s41588-020-0678-2	TP	Prostate	Prostate cancer	Prostate cancer	NA
10.1038/s41588-020-0678-2--SA541928	10.1038/s41588-020-0678-2	TP	Bone	Ewing sarcoma cancer	Ewing sarcoma cancer	NA
10.1038/s41588-020-0678-2--SA507259	10.1038/s41588-020-0678-2	TP	Kidney	Renal cancer	Renal cancer	NA
10.1038/s41588-020-0678-2--SA542246	10.1038/s41588-020-0678-2	TP	Blood	Chronic myeloid disorder	Chronic myeloid disorder	NA
10.1038/s41588-020-0678-2--SA542062	10.1038/s41588-020-0678-2	TP	Blood	B-cell lymphoma	B-cell lymphoma	NA
10.1038/s41588-020-0678-2--SA543493	10.1038/s41588-020-0678-2	TP	Breast	Breast cancer	Breast cancer	NA
10.1038/s41588-020-0678-2--SA533585	10.1038/s41588-020-0678-2	TP	Pancreas	Pancreatic cancer	Pancreatic cancer	NA
10.1038/s41588-020-0678-2--SA507473	10.1038/s41588-020-0678-2	TP	Kidney	Renal cancer	Renal cancer	NA
10.1038/s41588-020-0678-2--SA530542	10.1038/s41588-020-0678-2	TP	Prostate	Prostate cancer	Prostate cancer	NA
10.1038/s41588-020-0678-2--SA520252	10.1038/s41588-020-0678-2	TP	Pancreas	Pancreatic cancer	Pancreatic cancer	NA
10.1038/s41588-020-0678-2--SA505271	10.1038/s41588-020-0678-2	TR	Ovary	Ovary cancer	Ovary cancer	NA
10.1038/s41588-020-0678-2--SA533642	10.1038/s41588-020-0678-2	TP	Pancreas	Pancreatic cancer	Pancreatic cancer	NA
10.1038/s41588-020-0678-2--SA517375	10.1038/s41588-020-0678-2	TP	Pediatric brain	Pediatric brain cancer	Pediatric brain cancer	NA
10.1038/s41588-020-0678-2--SA533643	10.1038/s41588-020-0678-2	TP	Pancreas	Pancreatic cancer	Pancreatic cancer	NA
10.1038/s41588-020-0678-2--SA413862	10.1038/s41588-020-0678-2	TP	Pediatric brain	Pediatric brain cancer	Pediatric brain cancer	NA
10.1038/s41588-020-0678-2--SA530650	10.1038/s41588-020-0678-2	TP	Prostate	Prostate cancer	Prostate cancer	NA
10.1038/s41588-020-0678-2--SA507585	10.1038/s41588-020-0678-2	TP	Kidney	Renal cancer	Renal cancer	NA
10.1038/s41588-020-0678-2--SA501393	10.1038/s41588-020-0678-2	TP	Liver	Liver cancer	Liver cancer	NA
10.1038/s41588-020-0678-2--SA542152	10.1038/s41588-020-0678-2	TP	Blood	B-cell lymphoma	B-cell lymphoma	NA
10.1038/s41588-020-0678-2--SA543675	10.1038/s41588-020-0678-2	TP	Stomach	Gastric cancer	Gastric cancer	NA
10.1038/s41588-020-0678-2--SA543179	10.1038/s41588-020-0678-2	TP	Breast	Breast cancer	Breast cancer	NA
10.1038/s41588-020-0678-2--SA558566	10.1038/s41588-020-0678-2	TP	Prostate	Prostate cancer	Prostate cancer	NA
10.1038/s41588-020-0678-2--SA515444	10.1038/s41588-020-0678-2	TP	Liver	Liver cancer	Liver cancer	NA
10.1038/s41588-020-0678-2--SA542167	10.1038/s41588-020-0678-2	TP	Blood	Chronic lymphocytic leukemia	Chronic lymphocytic leukemia	NA
10.1038/s41588-020-0678-2--SA507503	10.1038/s41588-020-0678-2	TP	Kidney	Renal cancer	Renal cancer	NA
10.1038/s41588-020-0678-2--SA541842	10.1038/s41588-020-0678-2	TP	Breast	Breast cancer	Breast cancer	NA
10.1038/s41588-020-0678-2--SA514905	10.1038/s41588-020-0678-2	TP	Pancreas	Pancreatic cancer	Pancreatic cancer	NA
10.1038/s41588-020-0678-2--SA506736	10.1038/s41588-020-0678-2	TP	Prostate	Prostate cancer	Prostate cancer	NA
10.1038/s41588-020-0678-2--SA530595	10.1038/s41588-020-0678-2	TP	Prostate	Prostate cancer	Prostate cancer	NA
10.1038/s41588-020-0678-2--SA270438	10.1038/s41588-020-0678-2	TP	Liver	Liver cancer	Liver cancer	NA
10.1038/s41588-020-0678-2--SA543666	10.1038/s41588-020-0678-2	TP	Pancreas	Pancreatic cancer	Pancreatic cancer	NA
10.1038/s41588-020-0678-2--SA538920	10.1038/s41588-020-0678-2	TM	Prostate	Prostate cancer	Prostate cancer	NA
10.1038/s41588-020-0678-2--SA86476	10.1038/s41588-020-0678-2	TP	Blood	Chronic lymphocytic leukemia	Chronic lymphocytic leukemia	NA
10.1038/s41588-020-0678-2--SA570845	10.1038/s41588-020-0678-2	TP	Pancreas	Pancreatic cancer	Pancreatic cancer	NA
10.1038/s41588-020-0678-2--SA505919	10.1038/s41588-020-0678-2	TP	Ovary	Ovary cancer	Ovary cancer	NA
10.1038/s41588-020-0678-2--SA413524	10.1038/s41588-020-0678-2	TP	Pediatric brain	Pediatric brain cancer	Pediatric brain cancer	NA
10.1038/s41588-020-0678-2--SA533801	10.1038/s41588-020-0678-2	TP	Pancreas	Pancreatic cancer	Pancreatic cancer	NA
10.1038/s41588-020-0678-2--SA541749	10.1038/s41588-020-0678-2	TP	Prostate	Prostate cancer	Prostate cancer	NA
10.1038/s41588-020-0678-2--SA542143	10.1038/s41588-020-0678-2	TP	Blood	B-cell lymphoma	B-cell lymphoma	NA
10.1038/s41588-020-0678-2--SA530646	10.1038/s41588-020-0678-2	TP	Prostate	Prostate cancer	Prostate cancer	NA
10.1038/s41588-020-0678-2--SA501631	10.1038/s41588-020-0678-2	TP	Liver	Liver cancer	Liver cancer	NA
10.1038/s41588-020-0678-2--SA529823	10.1038/s41588-020-0678-2	TP	Liver	Liver cancer	Liver cancer	NA
10.1038/s41588-020-0678-2--SA506701	10.1038/s41588-020-0678-2	TP	Pancreas	Pancreatic cancer	Pancreatic cancer	NA
10.1038/s41588-020-0678-2--SA541926	10.1038/s41588-020-0678-2	TP	Bone	Ewing sarcoma cancer	Ewing sarcoma cancer	NA
10.1038/s41588-020-0678-2--SA538917	10.1038/s41588-020-0678-2	TP	Prostate	Prostate cancer	Prostate cancer	NA
10.1038/s41588-020-0678-2--SA570883	10.1038/s41588-020-0678-2	TP	Pancreas	Pancreatic cancer	Pancreatic cancer	NA
10.1038/s41588-020-0678-2--SA520431	10.1038/s41588-020-0678-2	TP	Blood	Acute myeloid leukemia	Acute myeloid leukemia	NA
10.1038/s41588-020-0678-2--SA270456	10.1038/s41588-020-0678-2	TP	Liver	Liver cancer	Liver cancer	NA
10.1038/s41588-020-0678-2--SA507443	10.1038/s41588-020-0678-2	TP	Kidney	Renal cancer	Renal cancer	NA
10.1038/s41588-020-0678-2--SA542273	10.1038/s41588-020-0678-2	TP	Blood	Chronic myeloid disorder	Chronic myeloid disorder	NA
10.1038/s41588-020-0678-2--SA533666	10.1038/s41588-020-0678-2	TP	Pancreas	Pancreatic cancer	Pancreatic cancer	NA
10.1038/s41588-020-0678-2--SA541742	10.1038/s41588-020-0678-2	TP	Prostate	Prostate cancer	Prostate cancer	NA
10.1038/s41588-020-0678-2--SA543234	10.1038/s41588-020-0678-2	TP	Stomach	Gastric cancer	Gastric cancer	NA
10.1038/s41588-020-0678-2--SA413024	10.1038/s41588-020-0678-2	TP	Pancreas	Pancreatic cancer	Pancreatic cancer	NA
10.1038/s41588-020-0678-2--SA533752	10.1038/s41588-020-0678-2	TP	Pancreas	Pancreatic cancer	Pancreatic cancer	NA
10.1038/s41588-020-0678-2--SA501422	10.1038/s41588-020-0678-2	TP	Liver	Liver cancer	Liver cancer	NA
10.1038/s41588-020-0678-2--SA542160	10.1038/s41588-020-0678-2	TP	Blood	B-cell lymphoma	B-cell lymphoma	NA
10.1038/s41588-020-0678-2--SA517269	10.1038/s41588-020-0678-2	TP	Pediatric brain	Pediatric brain cancer	Pediatric brain cancer	NA
10.1038/s41588-020-0678-2--SA86131	10.1038/s41588-020-0678-2	TP	Blood	Chronic lymphocytic leukemia	Chronic lymphocytic leukemia	NA
10.1038/s41588-020-0678-2--SA528989	10.1038/s41588-020-0678-2	TP	Prostate	Prostate cancer	Prostate cancer	NA
10.1038/s41588-020-0678-2--SA86119	10.1038/s41588-020-0678-2	TP	Blood	Chronic lymphocytic leukemia	Chronic lymphocytic leukemia	NA
10.1038/s41588-020-0678-2--SA539014	10.1038/s41588-020-0678-2	TP	Blood	Chronic lymphocytic leukemia	Chronic lymphocytic leukemia	NA
10.1038/s41588-020-0678-2--SA542510	10.1038/s41588-020-0678-2	TP	Head and neck	Oral cancer	Oral cancer	NA
10.1038/s41588-020-0678-2--SA541940	10.1038/s41588-020-0678-2	TP	Bone	Ewing sarcoma cancer	Ewing sarcoma cancer	NA
10.1038/s41588-020-0678-2--SA529730	10.1038/s41588-020-0678-2	TP	Liver	Liver cancer	Liver cancer	NA
10.1038/s41588-020-0678-2--SA86239	10.1038/s41588-020-0678-2	TP	Blood	Chronic lymphocytic leukemia	Chronic lymphocytic leukemia	NA
10.1038/s41588-020-0678-2--SA130903	10.1038/s41588-020-0678-2	TP	Prostate	Prostate cancer	Prostate cancer	NA
10.1038/s41588-020-0678-2--SA507437	10.1038/s41588-020-0678-2	TP	Kidney	Renal cancer	Renal cancer	NA
10.1038/s41588-020-0678-2--SA507269	10.1038/s41588-020-0678-2	TP	Kidney	Renal cancer	Renal cancer	NA
10.1038/s41588-020-0678-2--SA533743	10.1038/s41588-020-0678-2	TP	Pancreas	Pancreatic cancer	Pancreatic cancer	NA
10.1038/s41588-020-0678-2--SA514917	10.1038/s41588-020-0678-2	TP	Pancreas	Pancreatic cancer	Pancreatic cancer	NA
10.1038/s41588-020-0678-2--SA529741	10.1038/s41588-020-0678-2	TP	Liver	Liver cancer	Liver cancer	NA
10.1038/s41588-020-0678-2--SA414203	10.1038/s41588-020-0678-2	TP	Pediatric brain	Pediatric brain cancer	Pediatric brain cancer	NA
10.1038/s41588-020-0678-2--SA558645	10.1038/s41588-020-0678-2	TP	Blood	Acute myeloid leukemia	Acute myeloid leukemia	NA
10.1038/s41588-020-0678-2--SA529751	10.1038/s41588-020-0678-2	TP	Liver	Liver cancer	Liver cancer	NA
10.1038/s41588-020-0678-2--SA530656	10.1038/s41588-020-0678-2	TP	Prostate	Prostate cancer	Prostate cancer	NA
10.1038/s41588-020-0678-2--SA530638	10.1038/s41588-020-0678-2	TP	Prostate	Prostate cancer	Prostate cancer	NA
10.1038/s41588-020-0678-2--SA544288	10.1038/s41588-020-0678-2	TP	Breast	Breast cancer	Breast cancer	NA
10.1038/s41588-020-0678-2--SA543496	10.1038/s41588-020-0678-2	TP	Pancreas	Pancreatic cancer	Pancreatic cancer	NA
10.1038/s41588-020-0678-2--SA499802	10.1038/s41588-020-0678-2	TP	Liver	Liver cancer	Liver cancer	NA
10.1038/s41588-020-0678-2--SA543790	10.1038/s41588-020-0678-2	TP	Head and neck	Oral cancer	Oral cancer	NA
10.1038/s41588-020-0678-2--SA557543	10.1038/s41588-020-0678-2	TM	Skin	Skin cancer	Skin cancer	NA
10.1038/s41588-020-0678-2--SA515373	10.1038/s41588-020-0678-2	TP	Liver	Liver cancer	Liver cancer	NA
10.1038/s41588-020-0678-2--SA570866	10.1038/s41588-020-0678-2	TP	Pancreas	Pancreatic cancer	Pancreatic cancer	NA
10.1038/s41588-020-0678-2--SA520426	10.1038/s41588-020-0678-2	TP	Blood	Acute myeloid leukemia	Acute myeloid leukemia	NA
10.1038/s41588-020-0678-2--SA507234	10.1038/s41588-020-0678-2	TP	Kidney	Renal cancer	Renal cancer	NA
10.1038/s41588-020-0678-2--SA411549	10.1038/s41588-020-0678-2	TP	Pancreas	Pancreatic cancer	Pancreatic cancer	NA
10.1038/s41588-020-0678-2--SA538905	10.1038/s41588-020-0678-2	TP	Prostate	Prostate cancer	Prostate cancer	NA
10.1038/s41588-020-0678-2--SA410558	10.1038/s41588-020-0678-2	TP	Pancreas	Pancreatic cancer	Pancreatic cancer	NA
10.1038/s41588-020-0678-2--SA507246	10.1038/s41588-020-0678-2	TP	Kidney	Renal cancer	Renal cancer	NA
10.1038/s41588-020-0678-2--SA542393	10.1038/s41588-020-0678-2	TP	Blood	Chronic lymphocytic leukemia	Chronic lymphocytic leukemia	NA
10.1038/s41588-020-0678-2--SA542286	10.1038/s41588-020-0678-2	TP	Blood	Chronic myeloid disorder	Chronic myeloid disorder	NA
10.1038/s41588-020-0678-2--SA533718	10.1038/s41588-020-0678-2	TP	Pancreas	Pancreatic cancer	Pancreatic cancer	NA
10.1038/s41588-020-0678-2--SA505297	10.1038/s41588-020-0678-2	TP	Ovary	Ovary cancer	Ovary cancer	NA
10.1038/s41588-020-0678-2--SA501415	10.1038/s41588-020-0678-2	TP	Liver	Liver cancer	Liver cancer	NA
10.1038/s41588-020-0678-2--SA541792	10.1038/s41588-020-0678-2	TP	Prostate	Prostate cancer	Prostate cancer	NA
10.1038/s41588-020-0678-2--SA413518	10.1038/s41588-020-0678-2	TP	Pediatric brain	Pediatric brain cancer	Pediatric brain cancer	NA
10.1038/s41588-020-0678-2--SA542220	10.1038/s41588-020-0678-2	TP	Blood	Chronic myeloid disorder	Chronic myeloid disorder	NA
10.1038/s41588-020-0678-2--SA413842	10.1038/s41588-020-0678-2	TP	Pediatric brain	Pediatric brain cancer	Pediatric brain cancer	NA
10.1038/s41588-020-0678-2--SA541994	10.1038/s41588-020-0678-2	TP	Bone	Ewing sarcoma cancer	Ewing sarcoma cancer	NA
10.1038/s41588-020-0678-2--SA501428	10.1038/s41588-020-0678-2	TP	Liver	Liver cancer	Liver cancer	NA
10.1038/s41588-020-0678-2--SA557342	10.1038/s41588-020-0678-2	TM	Skin	Skin cancer	Skin cancer	NA
10.1038/s41588-020-0678-2--SA501575	10.1038/s41588-020-0678-2	TP	Liver	Liver cancer	Liver cancer	NA
10.1038/s41588-020-0678-2--SA411389	10.1038/s41588-020-0678-2	TP	Pancreas	Pancreatic cancer	Pancreatic cancer	NA
10.1038/s41588-020-0678-2--SA413934	10.1038/s41588-020-0678-2	TP	Pediatric brain	Pediatric brain cancer	Pediatric brain cancer	NA
10.1038/s41588-020-0678-2--SA413814	10.1038/s41588-020-0678-2	TP	Pediatric brain	Pediatric brain cancer	Pediatric brain cancer	NA
10.1038/s41588-020-0678-2--SA270412	10.1038/s41588-020-0678-2	TP	Liver	Liver cancer	Liver cancer	NA
10.1038/s41588-020-0678-2--SA530530	10.1038/s41588-020-0678-2	TP	Prostate	Prostate cancer	Prostate cancer	NA
10.1038/s41588-020-0678-2--SA533613	10.1038/s41588-020-0678-2	TP	Pancreas	Pancreatic cancer	Pancreatic cancer	NA
10.1038/s41588-020-0678-2--SA544109	10.1038/s41588-020-0678-2	TP	Stomach	Gastric cancer	Gastric cancer	NA
10.1038/s41588-020-0678-2--SA501618	10.1038/s41588-020-0678-2	TP	Liver	Liver cancer	Liver cancer	NA
10.1038/s41588-020-0678-2--SA533716	10.1038/s41588-020-0678-2	TP	Pancreas	Pancreatic cancer	Pancreatic cancer	NA
10.1038/s41588-020-0678-2--SA413698	10.1038/s41588-020-0678-2	TP	Pediatric brain	Pediatric brain cancer	Pediatric brain cancer	NA
10.1038/s41588-020-0678-2--SA520181	10.1038/s41588-020-0678-2	TP	Pancreas	Pancreatic cancer	Pancreatic cancer	NA
10.1038/s41588-020-0678-2--SA557043	10.1038/s41588-020-0678-2	TP	Breast	Breast cancer	Breast cancer	NA
10.1038/s41588-020-0678-2--SA413718	10.1038/s41588-020-0678-2	TP	Pediatric brain	Pediatric brain cancer	Pediatric brain cancer	NA
10.1038/s41588-020-0678-2--SA542111	10.1038/s41588-020-0678-2	TP	Blood	B-cell lymphoma	B-cell lymphoma	NA
10.1038/s41588-020-0678-2--SA413558	10.1038/s41588-020-0678-2	TP	Pediatric brain	Pediatric brain cancer	Pediatric brain cancer	NA
10.1038/s41588-020-0678-2--SA414167	10.1038/s41588-020-0678-2	TP	Pediatric brain	Pediatric brain cancer	Pediatric brain cancer	NA
10.1038/s41588-020-0678-2--SA542090	10.1038/s41588-020-0678-2	TP	Blood	B-cell lymphoma	B-cell lymphoma	NA
10.1038/s41588-020-0678-2--SA557498	10.1038/s41588-020-0678-2	TM	Skin	Skin cancer	Skin cancer	NA
10.1038/s41588-020-0678-2--SA501553	10.1038/s41588-020-0678-2	TP	Liver	Liver cancer	Liver cancer	NA
10.1038/s41588-020-0678-2--SA413884	10.1038/s41588-020-0678-2	TP	Pediatric brain	Pediatric brain cancer	Pediatric brain cancer	NA
10.1038/s41588-020-0678-2--SA541747	10.1038/s41588-020-0678-2	TP	Prostate	Prostate cancer	Prostate cancer	NA
10.1038/s41588-020-0678-2--SA413306	10.1038/s41588-020-0678-2	TP	Pediatric brain	Pediatric brain cancer	Pediatric brain cancer	NA
10.1038/s41588-020-0678-2--SA542843	10.1038/s41588-020-0678-2	TP	Stomach	Gastric cancer	Gastric cancer	NA
10.1038/s41588-020-0678-2--SA544083	10.1038/s41588-020-0678-2	TP	Pancreas	Pancreatic cancer	Pancreatic cancer	NA
10.1038/s41588-020-0678-2--SA86347	10.1038/s41588-020-0678-2	TP	Blood	Chronic lymphocytic leukemia	Chronic lymphocytic leukemia	NA
10.1038/s41588-020-0678-2--SA507431	10.1038/s41588-020-0678-2	TP	Kidney	Renal cancer	Renal cancer	NA
10.1038/s41588-020-0678-2--SA270452	10.1038/s41588-020-0678-2	TP	Liver	Liver cancer	Liver cancer	NA
10.1038/s41588-020-0678-2--SA541822	10.1038/s41588-020-0678-2	TP	Breast	Breast cancer	Breast cancer	NA
10.1038/s41588-020-0678-2--SA542650	10.1038/s41588-020-0678-2	TP	Pancreas	Pancreatic cancer	Pancreatic cancer	NA
10.1038/s41588-020-0678-2--SA501586	10.1038/s41588-020-0678-2	TP	Liver	Liver cancer	Liver cancer	NA
10.1038/s41588-020-0678-2--SA413294	10.1038/s41588-020-0678-2	TP	Pediatric brain	Pediatric brain cancer	Pediatric brain cancer	NA
10.1038/s41588-020-0678-2--SA517355	10.1038/s41588-020-0678-2	TP	Pediatric brain	Pediatric brain cancer	Pediatric brain cancer	NA
10.1038/s41588-020-0678-2--SA515438	10.1038/s41588-020-0678-2	TP	Liver	Liver cancer	Liver cancer	NA
10.1038/s41588-020-0678-2--SA413322	10.1038/s41588-020-0678-2	TP	Pediatric brain	Pediatric brain cancer	Pediatric brain cancer	NA
10.1038/s41588-020-0678-2--SA413834	10.1038/s41588-020-0678-2	TP	Pediatric brain	Pediatric brain cancer	Pediatric brain cancer	NA
10.1038/s41588-020-0678-2--SA514957	10.1038/s41588-020-0678-2	TP	Prostate	Prostate cancer	Prostate cancer	NA
10.1038/s41588-020-0678-2--SA517275	10.1038/s41588-020-0678-2	TP	Pediatric brain	Pediatric brain cancer	Pediatric brain cancer	NA
10.1038/s41588-020-0678-2--SA557539	10.1038/s41588-020-0678-2	TM	Skin	Skin cancer	Skin cancer	NA
10.1038/s41588-020-0678-2--SA533681	10.1038/s41588-020-0678-2	TP	Pancreas	Pancreatic cancer	Pancreatic cancer	NA
10.1038/s41588-020-0678-2--SA529737	10.1038/s41588-020-0678-2	TP	Liver	Liver cancer	Liver cancer	NA
10.1038/s41588-020-0678-2--SA528798	10.1038/s41588-020-0678-2	TP	Esophagus	Esophageal cancer	Esophageal cancer	NA
10.1038/s41588-020-0678-2--SA557361	10.1038/s41588-020-0678-2	TM	Skin	Skin cancer	Skin cancer	NA
10.1038/s41588-020-0678-2--SA558648	10.1038/s41588-020-0678-2	TP	Pancreas	Pancreatic cancer	Pancreatic cancer	NA
10.1038/s41588-020-0678-2--SA541763	10.1038/s41588-020-0678-2	TP	Prostate	Prostate cancer	Prostate cancer	NA
10.1038/s41588-020-0678-2--SA533695	10.1038/s41588-020-0678-2	TP	Pancreas	Pancreatic cancer	Pancreatic cancer	NA
10.1038/s41588-020-0678-2--SA530538	10.1038/s41588-020-0678-2	TP	Prostate	Prostate cancer	Prostate cancer	NA
10.1038/s41588-020-0678-2--TCGA-02-2483-01	10.1038/s41588-020-0678-2	TP	Brain	Glioma	Glioma	NA
10.1038/s41588-020-0678-2--TCGA-02-2485-01	10.1038/s41588-020-0678-2	TP	Brain	Glioma	Glioma	NA
10.1038/s41588-020-0678-2--TCGA-04-1331-01	10.1038/s41588-020-0678-2	TP	Ovary	Ovary cancer	Ovary cancer	NA
10.1038/s41588-020-0678-2--TCGA-04-1347-01	10.1038/s41588-020-0678-2	TP	Ovary	Ovary cancer	Ovary cancer	NA
10.1038/s41588-020-0678-2--TCGA-04-1349-01	10.1038/s41588-020-0678-2	TP	Ovary	Ovary cancer	Ovary cancer	NA
10.1038/s41588-020-0678-2--TCGA-04-1367-01	10.1038/s41588-020-0678-2	TP	Ovary	Ovary cancer	Ovary cancer	NA
10.1038/s41588-020-0678-2--TCGA-04-1514-01	10.1038/s41588-020-0678-2	TP	Ovary	Ovary cancer	Ovary cancer	NA
10.1038/s41588-020-0678-2--TCGA-04-1542-01	10.1038/s41588-020-0678-2	TP	Ovary	Ovary cancer	Ovary cancer	NA
10.1038/s41588-020-0678-2--TCGA-05-4249-01	10.1038/s41588-020-0678-2	TP	Bronchus and lung	Lung cancer (adenocarcinoma)	Lung cancer (adenocarcinoma)	NA
10.1038/s41588-020-0678-2--TCGA-05-4384-01	10.1038/s41588-020-0678-2	TP	Bronchus and lung	Lung cancer (adenocarcinoma)	Lung cancer (adenocarcinoma)	NA
10.1038/s41588-020-0678-2--TCGA-05-4389-01	10.1038/s41588-020-0678-2	TP	Bronchus and lung	Lung cancer (adenocarcinoma)	Lung cancer (adenocarcinoma)	NA
10.1038/s41588-020-0678-2--TCGA-05-4390-01	10.1038/s41588-020-0678-2	TP	Bronchus and lung	Lung cancer (adenocarcinoma)	Lung cancer (adenocarcinoma)	NA
10.1038/s41588-020-0678-2--TCGA-05-4395-01	10.1038/s41588-020-0678-2	TP	Bronchus and lung	Lung cancer (adenocarcinoma)	Lung cancer (adenocarcinoma)	NA
10.1038/s41588-020-0678-2--TCGA-05-4396-01	10.1038/s41588-020-0678-2	TP	Bronchus and lung	Lung cancer (adenocarcinoma)	Lung cancer (adenocarcinoma)	NA
10.1038/s41588-020-0678-2--TCGA-05-4397-01	10.1038/s41588-020-0678-2	TP	Bronchus and lung	Lung cancer (adenocarcinoma)	Lung cancer (adenocarcinoma)	NA
10.1038/s41588-020-0678-2--TCGA-05-4398-01	10.1038/s41588-020-0678-2	TP	Bronchus and lung	Lung cancer (adenocarcinoma)	Lung cancer (adenocarcinoma)	NA
10.1038/s41588-020-0678-2--TCGA-05-4402-01	10.1038/s41588-020-0678-2	TP	Bronchus and lung	Lung cancer (adenocarcinoma)	Lung cancer (adenocarcinoma)	NA
10.1038/s41588-020-0678-2--TCGA-05-4403-01	10.1038/s41588-020-0678-2	TP	Bronchus and lung	Lung cancer (adenocarcinoma)	Lung cancer (adenocarcinoma)	NA
10.1038/s41588-020-0678-2--TCGA-05-4405-01	10.1038/s41588-020-0678-2	TP	Bronchus and lung	Lung cancer (adenocarcinoma)	Lung cancer (adenocarcinoma)	NA
10.1038/s41588-020-0678-2--TCGA-05-4410-01	10.1038/s41588-020-0678-2	TP	Bronchus and lung	Lung cancer (adenocarcinoma)	Lung cancer (adenocarcinoma)	NA
10.1038/s41588-020-0678-2--TCGA-05-4415-01	10.1038/s41588-020-0678-2	TP	Bronchus and lung	Lung cancer (adenocarcinoma)	Lung cancer (adenocarcinoma)	NA
10.1038/s41588-020-0678-2--TCGA-05-4417-01	10.1038/s41588-020-0678-2	TP	Bronchus and lung	Lung cancer (adenocarcinoma)	Lung cancer (adenocarcinoma)	NA
10.1038/s41588-020-0678-2--TCGA-05-4418-01	10.1038/s41588-020-0678-2	TP	Bronchus and lung	Lung cancer (adenocarcinoma)	Lung cancer (adenocarcinoma)	NA
10.1038/s41588-020-0678-2--TCGA-05-4420-01	10.1038/s41588-020-0678-2	TP	Bronchus and lung	Lung cancer (adenocarcinoma)	Lung cancer (adenocarcinoma)	NA
10.1038/s41588-020-0678-2--TCGA-05-4422-01	10.1038/s41588-020-0678-2	TP	Bronchus and lung	Lung cancer (adenocarcinoma)	Lung cancer (adenocarcinoma)	NA
10.1038/s41588-020-0678-2--TCGA-05-4424-01	10.1038/s41588-020-0678-2	TP	Bronchus and lung	Lung cancer (adenocarcinoma)	Lung cancer (adenocarcinoma)	NA
10.1038/s41588-020-0678-2--TCGA-05-4425-01	10.1038/s41588-020-0678-2	TP	Bronchus and lung	Lung cancer (adenocarcinoma)	Lung cancer (adenocarcinoma)	NA
10.1038/s41588-020-0678-2--TCGA-05-4426-01	10.1038/s41588-020-0678-2	TP	Bronchus and lung	Lung cancer (adenocarcinoma)	Lung cancer (adenocarcinoma)	NA
10.1038/s41588-020-0678-2--TCGA-05-4427-01	10.1038/s41588-020-0678-2	TP	Bronchus and lung	Lung cancer (adenocarcinoma)	Lung cancer (adenocarcinoma)	NA
10.1038/s41588-020-0678-2--TCGA-05-4430-01	10.1038/s41588-020-0678-2	TP	Bronchus and lung	Lung cancer (adenocarcinoma)	Lung cancer (adenocarcinoma)	NA
10.1038/s41588-020-0678-2--TCGA-05-4432-01	10.1038/s41588-020-0678-2	TP	Bronchus and lung	Lung cancer (adenocarcinoma)	Lung cancer (adenocarcinoma)	NA
10.1038/s41588-020-0678-2--TCGA-05-4433-01	10.1038/s41588-020-0678-2	TP	Bronchus and lung	Lung cancer (adenocarcinoma)	Lung cancer (adenocarcinoma)	NA
10.1038/s41588-020-0678-2--TCGA-05-4434-01	10.1038/s41588-020-0678-2	TP	Bronchus and lung	Lung cancer (adenocarcinoma)	Lung cancer (adenocarcinoma)	NA
10.1038/s41588-020-0678-2--TCGA-05-5429-01	10.1038/s41588-020-0678-2	TP	Bronchus and lung	Lung cancer (adenocarcinoma)	Lung cancer (adenocarcinoma)	NA
10.1038/s41588-020-0678-2--TCGA-05-5715-01	10.1038/s41588-020-0678-2	TP	Bronchus and lung	Lung cancer (adenocarcinoma)	Lung cancer (adenocarcinoma)	NA
10.1038/s41588-020-0678-2--TCGA-06-0125-01	10.1038/s41588-020-0678-2	TP	Brain	Glioma	Glioma	NA
10.1038/s41588-020-0678-2--TCGA-06-0128-01	10.1038/s41588-020-0678-2	TP	Brain	Glioma	Glioma	NA
10.1038/s41588-020-0678-2--TCGA-06-0152-01	10.1038/s41588-020-0678-2	TP	Brain	Glioma	Glioma	NA
10.1038/s41588-020-0678-2--TCGA-06-0155-01	10.1038/s41588-020-0678-2	TP	Brain	Glioma	Glioma	NA
10.1038/s41588-020-0678-2--TCGA-06-0157-01	10.1038/s41588-020-0678-2	TP	Brain	Glioma	Glioma	NA
10.1038/s41588-020-0678-2--TCGA-06-0171-01	10.1038/s41588-020-0678-2	TP	Brain	Glioma	Glioma	NA
10.1038/s41588-020-0678-2--TCGA-06-0190-01	10.1038/s41588-020-0678-2	TP	Brain	Glioma	Glioma	NA
10.1038/s41588-020-0678-2--TCGA-06-0210-01	10.1038/s41588-020-0678-2	TP	Brain	Glioma	Glioma	NA
10.1038/s41588-020-0678-2--TCGA-06-0211-01	10.1038/s41588-020-0678-2	TP	Brain	Glioma	Glioma	NA
10.1038/s41588-020-0678-2--TCGA-06-0214-01	10.1038/s41588-020-0678-2	TP	Brain	Glioma	Glioma	NA
10.1038/s41588-020-0678-2--TCGA-06-0221-01	10.1038/s41588-020-0678-2	TP	Brain	Glioma	Glioma	NA
10.1038/s41588-020-0678-2--TCGA-06-0648-01	10.1038/s41588-020-0678-2	TP	Brain	Glioma	Glioma	NA
10.1038/s41588-020-0678-2--TCGA-06-0686-01	10.1038/s41588-020-0678-2	TP	Brain	Glioma	Glioma	NA
10.1038/s41588-020-0678-2--TCGA-06-0744-01	10.1038/s41588-020-0678-2	TP	Brain	Glioma	Glioma	NA
10.1038/s41588-020-0678-2--TCGA-06-0745-01	10.1038/s41588-020-0678-2	TP	Brain	Glioma	Glioma	NA
10.1038/s41588-020-0678-2--TCGA-06-0877-01	10.1038/s41588-020-0678-2	TP	Brain	Glioma	Glioma	NA
10.1038/s41588-020-0678-2--TCGA-06-0881-01	10.1038/s41588-020-0678-2	TP	Brain	Glioma	Glioma	NA
10.1038/s41588-020-0678-2--TCGA-06-1086-01	10.1038/s41588-020-0678-2	TP	Brain	Glioma	Glioma	NA
10.1038/s41588-020-0678-2--TCGA-06-2557-01	10.1038/s41588-020-0678-2	TP	Brain	Glioma	Glioma	NA
10.1038/s41588-020-0678-2--TCGA-06-2570-01	10.1038/s41588-020-0678-2	TP	Brain	Glioma	Glioma	NA
10.1038/s41588-020-0678-2--TCGA-06-5411-01	10.1038/s41588-020-0678-2	TP	Brain	Glioma	Glioma	NA
10.1038/s41588-020-0678-2--TCGA-06-5415-01	10.1038/s41588-020-0678-2	TP	Brain	Glioma	Glioma	NA
10.1038/s41588-020-0678-2--TCGA-09-1666-01	10.1038/s41588-020-0678-2	TP	Ovary	Ovary cancer	Ovary cancer	NA
10.1038/s41588-020-0678-2--TCGA-09-2045-01	10.1038/s41588-020-0678-2	TP	Ovary	Ovary cancer	Ovary cancer	NA
10.1038/s41588-020-0678-2--TCGA-09-2050-01	10.1038/s41588-020-0678-2	TP	Ovary	Ovary cancer	Ovary cancer	NA
10.1038/s41588-020-0678-2--TCGA-10-0934-01	10.1038/s41588-020-0678-2	TP	Ovary	Ovary cancer	Ovary cancer	NA
10.1038/s41588-020-0678-2--TCGA-10-0937-01	10.1038/s41588-020-0678-2	TP	Ovary	Ovary cancer	Ovary cancer	NA
10.1038/s41588-020-0678-2--TCGA-10-0938-01	10.1038/s41588-020-0678-2	TP	Ovary	Ovary cancer	Ovary cancer	NA
10.1038/s41588-020-0678-2--TCGA-13-0723-01	10.1038/s41588-020-0678-2	TP	Ovary	Ovary cancer	Ovary cancer	NA
10.1038/s41588-020-0678-2--TCGA-13-0727-01	10.1038/s41588-020-0678-2	TP	Ovary	Ovary cancer	Ovary cancer	NA
10.1038/s41588-020-0678-2--TCGA-13-0751-01	10.1038/s41588-020-0678-2	TP	Ovary	Ovary cancer	Ovary cancer	NA
10.1038/s41588-020-0678-2--TCGA-13-0890-01	10.1038/s41588-020-0678-2	TP	Ovary	Ovary cancer	Ovary cancer	NA
10.1038/s41588-020-0678-2--TCGA-13-0906-01	10.1038/s41588-020-0678-2	TP	Ovary	Ovary cancer	Ovary cancer	NA
10.1038/s41588-020-0678-2--TCGA-13-0912-01	10.1038/s41588-020-0678-2	TP	Ovary	Ovary cancer	Ovary cancer	NA
10.1038/s41588-020-0678-2--TCGA-13-1411-01	10.1038/s41588-020-0678-2	TP	Ovary	Ovary cancer	Ovary cancer	NA
10.1038/s41588-020-0678-2--TCGA-13-1477-01	10.1038/s41588-020-0678-2	TP	Ovary	Ovary cancer	Ovary cancer	NA
10.1038/s41588-020-0678-2--TCGA-13-1487-01	10.1038/s41588-020-0678-2	TP	Ovary	Ovary cancer	Ovary cancer	NA
10.1038/s41588-020-0678-2--TCGA-13-1491-01	10.1038/s41588-020-0678-2	TP	Ovary	Ovary cancer	Ovary cancer	NA
10.1038/s41588-020-0678-2--TCGA-14-0786-01	10.1038/s41588-020-0678-2	TP	Brain	Glioma	Glioma	NA
10.1038/s41588-020-0678-2--TCGA-14-1034-01	10.1038/s41588-020-0678-2	TP	Brain	Glioma	Glioma	NA
10.1038/s41588-020-0678-2--TCGA-14-1402-01	10.1038/s41588-020-0678-2	TP	Brain	Glioma	Glioma	NA
10.1038/s41588-020-0678-2--TCGA-14-1454-01	10.1038/s41588-020-0678-2	TP	Brain	Glioma	Glioma	NA
10.1038/s41588-020-0678-2--TCGA-14-1459-01	10.1038/s41588-020-0678-2	TP	Brain	Glioma	Glioma	NA
10.1038/s41588-020-0678-2--TCGA-14-1823-01	10.1038/s41588-020-0678-2	TP	Brain	Glioma	Glioma	NA
10.1038/s41588-020-0678-2--TCGA-14-2554-01	10.1038/s41588-020-0678-2	TP	Brain	Glioma	Glioma	NA
10.1038/s41588-020-0678-2--TCGA-15-1444-01	10.1038/s41588-020-0678-2	TP	Brain	Glioma	Glioma	NA
10.1038/s41588-020-0678-2--TCGA-16-1063-01	10.1038/s41588-020-0678-2	TP	Brain	Glioma	Glioma	NA
10.1038/s41588-020-0678-2--TCGA-16-1460-01	10.1038/s41588-020-0678-2	TP	Brain	Glioma	Glioma	NA
10.1038/s41588-020-0678-2--TCGA-18-3408-01	10.1038/s41588-020-0678-2	TP	Bronchus and lung	Lung cancer (squamous cell carcinoma)	Lung cancer (squamous cell carcinoma)	NA
10.1038/s41588-020-0678-2--TCGA-18-3415-01	10.1038/s41588-020-0678-2	TP	Bronchus and lung	Lung cancer (squamous cell carcinoma)	Lung cancer (squamous cell carcinoma)	NA
10.1038/s41588-020-0678-2--TCGA-18-4721-01	10.1038/s41588-020-0678-2	TP	Bronchus and lung	Lung cancer (squamous cell carcinoma)	Lung cancer (squamous cell carcinoma)	NA
10.1038/s41588-020-0678-2--TCGA-19-1389-01	10.1038/s41588-020-0678-2	TP	Brain	Glioma	Glioma	NA
10.1038/s41588-020-0678-2--TCGA-19-2620-01	10.1038/s41588-020-0678-2	TP	Brain	Glioma	Glioma	NA
10.1038/s41588-020-0678-2--TCGA-19-2624-01	10.1038/s41588-020-0678-2	TP	Brain	Glioma	Glioma	NA
10.1038/s41588-020-0678-2--TCGA-19-2629-01	10.1038/s41588-020-0678-2	TP	Brain	Glioma	Glioma	NA
10.1038/s41588-020-0678-2--TCGA-19-5960-01	10.1038/s41588-020-0678-2	TP	Brain	Glioma	Glioma	NA
10.1038/s41588-020-0678-2--TCGA-21-1076-01	10.1038/s41588-020-0678-2	TP	Bronchus and lung	Lung cancer (squamous cell carcinoma)	Lung cancer (squamous cell carcinoma)	NA
10.1038/s41588-020-0678-2--TCGA-21-1078-01	10.1038/s41588-020-0678-2	TP	Bronchus and lung	Lung cancer (squamous cell carcinoma)	Lung cancer (squamous cell carcinoma)	NA
10.1038/s41588-020-0678-2--TCGA-21-1082-01	10.1038/s41588-020-0678-2	TP	Bronchus and lung	Lung cancer (squamous cell carcinoma)	Lung cancer (squamous cell carcinoma)	NA
10.1038/s41588-020-0678-2--TCGA-21-1083-01	10.1038/s41588-020-0678-2	TP	Bronchus and lung	Lung cancer (squamous cell carcinoma)	Lung cancer (squamous cell carcinoma)	NA
10.1038/s41588-020-0678-2--TCGA-21-5782-01	10.1038/s41588-020-0678-2	TP	Bronchus and lung	Lung cancer (squamous cell carcinoma)	Lung cancer (squamous cell carcinoma)	NA
10.1038/s41588-020-0678-2--TCGA-22-1016-01	10.1038/s41588-020-0678-2	TP	Bronchus and lung	Lung cancer (squamous cell carcinoma)	Lung cancer (squamous cell carcinoma)	NA
10.1038/s41588-020-0678-2--TCGA-22-5477-01	10.1038/s41588-020-0678-2	TP	Bronchus and lung	Lung cancer (squamous cell carcinoma)	Lung cancer (squamous cell carcinoma)	NA
10.1038/s41588-020-0678-2--TCGA-22-5485-01	10.1038/s41588-020-0678-2	TP	Bronchus and lung	Lung cancer (squamous cell carcinoma)	Lung cancer (squamous cell carcinoma)	NA
10.1038/s41588-020-0678-2--TCGA-22-5492-01	10.1038/s41588-020-0678-2	TP	Bronchus and lung	Lung cancer (squamous cell carcinoma)	Lung cancer (squamous cell carcinoma)	NA
10.1038/s41588-020-0678-2--TCGA-23-1110-01	10.1038/s41588-020-0678-2	TP	Ovary	Ovary cancer	Ovary cancer	NA
10.1038/s41588-020-0678-2--TCGA-23-1118-01	10.1038/s41588-020-0678-2	TP	Ovary	Ovary cancer	Ovary cancer	NA
10.1038/s41588-020-0678-2--TCGA-23-1124-01	10.1038/s41588-020-0678-2	TP	Ovary	Ovary cancer	Ovary cancer	NA
10.1038/s41588-020-0678-2--TCGA-24-0982-01	10.1038/s41588-020-0678-2	TP	Ovary	Ovary cancer	Ovary cancer	NA
10.1038/s41588-020-0678-2--TCGA-24-1419-01	10.1038/s41588-020-0678-2	TP	Ovary	Ovary cancer	Ovary cancer	NA
10.1038/s41588-020-0678-2--TCGA-24-1466-01	10.1038/s41588-020-0678-2	TP	Ovary	Ovary cancer	Ovary cancer	NA
10.1038/s41588-020-0678-2--TCGA-24-1544-01	10.1038/s41588-020-0678-2	TP	Ovary	Ovary cancer	Ovary cancer	NA
10.1038/s41588-020-0678-2--TCGA-24-1548-01	10.1038/s41588-020-0678-2	TP	Ovary	Ovary cancer	Ovary cancer	NA
10.1038/s41588-020-0678-2--TCGA-24-1552-01	10.1038/s41588-020-0678-2	TP	Ovary	Ovary cancer	Ovary cancer	NA
10.1038/s41588-020-0678-2--TCGA-24-1557-01	10.1038/s41588-020-0678-2	TP	Ovary	Ovary cancer	Ovary cancer	NA
10.1038/s41588-020-0678-2--TCGA-24-1558-01	10.1038/s41588-020-0678-2	TP	Ovary	Ovary cancer	Ovary cancer	NA
10.1038/s41588-020-0678-2--TCGA-24-1562-01	10.1038/s41588-020-0678-2	TP	Ovary	Ovary cancer	Ovary cancer	NA
10.1038/s41588-020-0678-2--TCGA-24-1614-01	10.1038/s41588-020-0678-2	TP	Ovary	Ovary cancer	Ovary cancer	NA
10.1038/s41588-020-0678-2--TCGA-24-2024-01	10.1038/s41588-020-0678-2	TP	Ovary	Ovary cancer	Ovary cancer	NA
10.1038/s41588-020-0678-2--TCGA-24-2290-01	10.1038/s41588-020-0678-2	TP	Ovary	Ovary cancer	Ovary cancer	NA
10.1038/s41588-020-0678-2--TCGA-25-1632-01	10.1038/s41588-020-0678-2	TP	Ovary	Ovary cancer	Ovary cancer	NA
10.1038/s41588-020-0678-2--TCGA-25-1634-01	10.1038/s41588-020-0678-2	TP	Ovary	Ovary cancer	Ovary cancer	NA
10.1038/s41588-020-0678-2--TCGA-25-2391-01	10.1038/s41588-020-0678-2	TP	Ovary	Ovary cancer	Ovary cancer	NA
10.1038/s41588-020-0678-2--TCGA-25-2400-01	10.1038/s41588-020-0678-2	TP	Ovary	Ovary cancer	Ovary cancer	NA
10.1038/s41588-020-0678-2--TCGA-26-1438-01	10.1038/s41588-020-0678-2	TP	Brain	Glioma	Glioma	NA
10.1038/s41588-020-0678-2--TCGA-26-5132-01	10.1038/s41588-020-0678-2	TP	Brain	Glioma	Glioma	NA
10.1038/s41588-020-0678-2--TCGA-26-5135-01	10.1038/s41588-020-0678-2	TP	Brain	Glioma	Glioma	NA
10.1038/s41588-020-0678-2--TCGA-27-1831-01	10.1038/s41588-020-0678-2	TP	Brain	Glioma	Glioma	NA
10.1038/s41588-020-0678-2--TCGA-27-2523-01	10.1038/s41588-020-0678-2	TP	Brain	Glioma	Glioma	NA
10.1038/s41588-020-0678-2--TCGA-27-2528-01	10.1038/s41588-020-0678-2	TP	Brain	Glioma	Glioma	NA
10.1038/s41588-020-0678-2--TCGA-32-1970-01	10.1038/s41588-020-0678-2	TP	Brain	Glioma	Glioma	NA
10.1038/s41588-020-0678-2--TCGA-33-4586-01	10.1038/s41588-020-0678-2	TP	Bronchus and lung	Lung cancer (squamous cell carcinoma)	Lung cancer (squamous cell carcinoma)	NA
10.1038/s41588-020-0678-2--TCGA-34-2596-01	10.1038/s41588-020-0678-2	TP	Bronchus and lung	Lung cancer (squamous cell carcinoma)	Lung cancer (squamous cell carcinoma)	NA
10.1038/s41588-020-0678-2--TCGA-34-2600-01	10.1038/s41588-020-0678-2	TP	Bronchus and lung	Lung cancer (squamous cell carcinoma)	Lung cancer (squamous cell carcinoma)	NA
10.1038/s41588-020-0678-2--TCGA-34-5240-01	10.1038/s41588-020-0678-2	TP	Bronchus and lung	Lung cancer (squamous cell carcinoma)	Lung cancer (squamous cell carcinoma)	NA
10.1038/s41588-020-0678-2--TCGA-35-4122-01	10.1038/s41588-020-0678-2	TP	Bronchus and lung	Lung cancer (adenocarcinoma)	Lung cancer (adenocarcinoma)	NA
10.1038/s41588-020-0678-2--TCGA-35-4123-01	10.1038/s41588-020-0678-2	TP	Bronchus and lung	Lung cancer (adenocarcinoma)	Lung cancer (adenocarcinoma)	NA
10.1038/s41588-020-0678-2--TCGA-36-1570-01	10.1038/s41588-020-0678-2	TP	Ovary	Ovary cancer	Ovary cancer	NA
10.1038/s41588-020-0678-2--TCGA-36-1571-01	10.1038/s41588-020-0678-2	TP	Ovary	Ovary cancer	Ovary cancer	NA
10.1038/s41588-020-0678-2--TCGA-36-1574-01	10.1038/s41588-020-0678-2	TP	Ovary	Ovary cancer	Ovary cancer	NA
10.1038/s41588-020-0678-2--TCGA-37-4135-01	10.1038/s41588-020-0678-2	TP	Bronchus and lung	Lung cancer (squamous cell carcinoma)	Lung cancer (squamous cell carcinoma)	NA
10.1038/s41588-020-0678-2--TCGA-38-4628-01	10.1038/s41588-020-0678-2	TP	Bronchus and lung	Lung cancer (adenocarcinoma)	Lung cancer (adenocarcinoma)	NA
10.1038/s41588-020-0678-2--TCGA-38-4629-01	10.1038/s41588-020-0678-2	TP	Bronchus and lung	Lung cancer (adenocarcinoma)	Lung cancer (adenocarcinoma)	NA
10.1038/s41588-020-0678-2--TCGA-38-4630-01	10.1038/s41588-020-0678-2	TP	Bronchus and lung	Lung cancer (adenocarcinoma)	Lung cancer (adenocarcinoma)	NA
10.1038/s41588-020-0678-2--TCGA-38-4631-01	10.1038/s41588-020-0678-2	TP	Bronchus and lung	Lung cancer (adenocarcinoma)	Lung cancer (adenocarcinoma)	NA
10.1038/s41588-020-0678-2--TCGA-38-4632-01	10.1038/s41588-020-0678-2	TP	Bronchus and lung	Lung cancer (adenocarcinoma)	Lung cancer (adenocarcinoma)	NA
10.1038/s41588-020-0678-2--TCGA-38-6178-01	10.1038/s41588-020-0678-2	TP	Bronchus and lung	Lung cancer (adenocarcinoma)	Lung cancer (adenocarcinoma)	NA
10.1038/s41588-020-0678-2--TCGA-41-5651-01	10.1038/s41588-020-0678-2	TP	Brain	Glioma	Glioma	NA
10.1038/s41588-020-0678-2--TCGA-43-3394-01	10.1038/s41588-020-0678-2	TP	Bronchus and lung	Lung cancer (squamous cell carcinoma)	Lung cancer (squamous cell carcinoma)	NA
10.1038/s41588-020-0678-2--TCGA-43-3920-01	10.1038/s41588-020-0678-2	TP	Bronchus and lung	Lung cancer (squamous cell carcinoma)	Lung cancer (squamous cell carcinoma)	NA
10.1038/s41588-020-0678-2--TCGA-43-5670-01	10.1038/s41588-020-0678-2	TP	Bronchus and lung	Lung cancer (squamous cell carcinoma)	Lung cancer (squamous cell carcinoma)	NA
10.1038/s41588-020-0678-2--TCGA-44-2656-01	10.1038/s41588-020-0678-2	TP	Bronchus and lung	Lung cancer (adenocarcinoma)	Lung cancer (adenocarcinoma)	NA
10.1038/s41588-020-0678-2--TCGA-44-2659-01	10.1038/s41588-020-0678-2	TP	Bronchus and lung	Lung cancer (adenocarcinoma)	Lung cancer (adenocarcinoma)	NA
10.1038/s41588-020-0678-2--TCGA-44-2661-01	10.1038/s41588-020-0678-2	TP	Bronchus and lung	Lung cancer (adenocarcinoma)	Lung cancer (adenocarcinoma)	NA
10.1038/s41588-020-0678-2--TCGA-44-2666-01	10.1038/s41588-020-0678-2	TP	Bronchus and lung	Lung cancer (adenocarcinoma)	Lung cancer (adenocarcinoma)	NA
10.1038/s41588-020-0678-2--TCGA-44-2668-01	10.1038/s41588-020-0678-2	TP	Bronchus and lung	Lung cancer (adenocarcinoma)	Lung cancer (adenocarcinoma)	NA
10.1038/s41588-020-0678-2--TCGA-44-3396-01	10.1038/s41588-020-0678-2	TP	Bronchus and lung	Lung cancer (adenocarcinoma)	Lung cancer (adenocarcinoma)	NA
10.1038/s41588-020-0678-2--TCGA-44-3917-01	10.1038/s41588-020-0678-2	TP	Bronchus and lung	Lung cancer (adenocarcinoma)	Lung cancer (adenocarcinoma)	NA
10.1038/s41588-020-0678-2--TCGA-44-3918-01	10.1038/s41588-020-0678-2	TP	Bronchus and lung	Lung cancer (adenocarcinoma)	Lung cancer (adenocarcinoma)	NA
10.1038/s41588-020-0678-2--TCGA-44-3919-01	10.1038/s41588-020-0678-2	TP	Bronchus and lung	Lung cancer (adenocarcinoma)	Lung cancer (adenocarcinoma)	NA
10.1038/s41588-020-0678-2--TCGA-44-4112-01	10.1038/s41588-020-0678-2	TP	Bronchus and lung	Lung cancer (adenocarcinoma)	Lung cancer (adenocarcinoma)	NA
10.1038/s41588-020-0678-2--TCGA-44-5643-01	10.1038/s41588-020-0678-2	TP	Bronchus and lung	Lung cancer (adenocarcinoma)	Lung cancer (adenocarcinoma)	NA
10.1038/s41588-020-0678-2--TCGA-44-5645-01	10.1038/s41588-020-0678-2	TP	Bronchus and lung	Lung cancer (adenocarcinoma)	Lung cancer (adenocarcinoma)	NA
10.1038/s41588-020-0678-2--TCGA-44-6144-01	10.1038/s41588-020-0678-2	TP	Bronchus and lung	Lung cancer (adenocarcinoma)	Lung cancer (adenocarcinoma)	NA
10.1038/s41588-020-0678-2--TCGA-44-6145-01	10.1038/s41588-020-0678-2	TP	Bronchus and lung	Lung cancer (adenocarcinoma)	Lung cancer (adenocarcinoma)	NA
10.1038/s41588-020-0678-2--TCGA-44-6146-01	10.1038/s41588-020-0678-2	TP	Bronchus and lung	Lung cancer (adenocarcinoma)	Lung cancer (adenocarcinoma)	NA
10.1038/s41588-020-0678-2--TCGA-44-6147-01	10.1038/s41588-020-0678-2	TP	Bronchus and lung	Lung cancer (adenocarcinoma)	Lung cancer (adenocarcinoma)	NA
10.1038/s41588-020-0678-2--TCGA-44-6148-01	10.1038/s41588-020-0678-2	TP	Bronchus and lung	Lung cancer (adenocarcinoma)	Lung cancer (adenocarcinoma)	NA
10.1038/s41588-020-0678-2--TCGA-44-6774-01	10.1038/s41588-020-0678-2	TP	Bronchus and lung	Lung cancer (adenocarcinoma)	Lung cancer (adenocarcinoma)	NA
10.1038/s41588-020-0678-2--TCGA-44-6775-01	10.1038/s41588-020-0678-2	TP	Bronchus and lung	Lung cancer (adenocarcinoma)	Lung cancer (adenocarcinoma)	NA
10.1038/s41588-020-0678-2--TCGA-44-6776-01	10.1038/s41588-020-0678-2	TP	Bronchus and lung	Lung cancer (adenocarcinoma)	Lung cancer (adenocarcinoma)	NA
10.1038/s41588-020-0678-2--TCGA-44-6777-01	10.1038/s41588-020-0678-2	TP	Bronchus and lung	Lung cancer (adenocarcinoma)	Lung cancer (adenocarcinoma)	NA
10.1038/s41588-020-0678-2--TCGA-44-6778-01	10.1038/s41588-020-0678-2	TP	Bronchus and lung	Lung cancer (adenocarcinoma)	Lung cancer (adenocarcinoma)	NA
10.1038/s41588-020-0678-2--TCGA-44-6779-01	10.1038/s41588-020-0678-2	TP	Bronchus and lung	Lung cancer (adenocarcinoma)	Lung cancer (adenocarcinoma)	NA
10.1038/s41588-020-0678-2--TCGA-49-4486-01	10.1038/s41588-020-0678-2	TP	Bronchus and lung	Lung cancer (adenocarcinoma)	Lung cancer (adenocarcinoma)	NA
10.1038/s41588-020-0678-2--TCGA-49-4488-01	10.1038/s41588-020-0678-2	TP	Bronchus and lung	Lung cancer (adenocarcinoma)	Lung cancer (adenocarcinoma)	NA
10.1038/s41588-020-0678-2--TCGA-49-4494-01	10.1038/s41588-020-0678-2	TP	Bronchus and lung	Lung cancer (adenocarcinoma)	Lung cancer (adenocarcinoma)	NA
10.1038/s41588-020-0678-2--TCGA-49-4505-01	10.1038/s41588-020-0678-2	TP	Bronchus and lung	Lung cancer (adenocarcinoma)	Lung cancer (adenocarcinoma)	NA
10.1038/s41588-020-0678-2--TCGA-49-4506-01	10.1038/s41588-020-0678-2	TP	Bronchus and lung	Lung cancer (adenocarcinoma)	Lung cancer (adenocarcinoma)	NA
10.1038/s41588-020-0678-2--TCGA-49-4507-01	10.1038/s41588-020-0678-2	TP	Bronchus and lung	Lung cancer (adenocarcinoma)	Lung cancer (adenocarcinoma)	NA
10.1038/s41588-020-0678-2--TCGA-49-4510-01	10.1038/s41588-020-0678-2	TP	Bronchus and lung	Lung cancer (adenocarcinoma)	Lung cancer (adenocarcinoma)	NA
10.1038/s41588-020-0678-2--TCGA-49-4512-01	10.1038/s41588-020-0678-2	TP	Bronchus and lung	Lung cancer (adenocarcinoma)	Lung cancer (adenocarcinoma)	NA
10.1038/s41588-020-0678-2--TCGA-49-6742-01	10.1038/s41588-020-0678-2	TP	Bronchus and lung	Lung cancer (adenocarcinoma)	Lung cancer (adenocarcinoma)	NA
10.1038/s41588-020-0678-2--TCGA-49-6743-01	10.1038/s41588-020-0678-2	TP	Bronchus and lung	Lung cancer (adenocarcinoma)	Lung cancer (adenocarcinoma)	NA
10.1038/s41588-020-0678-2--TCGA-49-6744-01	10.1038/s41588-020-0678-2	TP	Bronchus and lung	Lung cancer (adenocarcinoma)	Lung cancer (adenocarcinoma)	NA
10.1038/s41588-020-0678-2--TCGA-49-6745-01	10.1038/s41588-020-0678-2	TP	Bronchus and lung	Lung cancer (adenocarcinoma)	Lung cancer (adenocarcinoma)	NA
10.1038/s41588-020-0678-2--TCGA-49-6767-01	10.1038/s41588-020-0678-2	TP	Bronchus and lung	Lung cancer (adenocarcinoma)	Lung cancer (adenocarcinoma)	NA
10.1038/s41588-020-0678-2--TCGA-50-5045-01	10.1038/s41588-020-0678-2	TP	Bronchus and lung	Lung cancer (adenocarcinoma)	Lung cancer (adenocarcinoma)	NA
10.1038/s41588-020-0678-2--TCGA-50-5049-01	10.1038/s41588-020-0678-2	TP	Bronchus and lung	Lung cancer (adenocarcinoma)	Lung cancer (adenocarcinoma)	NA
10.1038/s41588-020-0678-2--TCGA-50-5051-01	10.1038/s41588-020-0678-2	TP	Bronchus and lung	Lung cancer (adenocarcinoma)	Lung cancer (adenocarcinoma)	NA
10.1038/s41588-020-0678-2--TCGA-50-5055-01	10.1038/s41588-020-0678-2	TP	Bronchus and lung	Lung cancer (adenocarcinoma)	Lung cancer (adenocarcinoma)	NA
10.1038/s41588-020-0678-2--TCGA-50-5066-01	10.1038/s41588-020-0678-2	TP	Bronchus and lung	Lung cancer (adenocarcinoma)	Lung cancer (adenocarcinoma)	NA
10.1038/s41588-020-0678-2--TCGA-50-5930-01	10.1038/s41588-020-0678-2	TP	Bronchus and lung	Lung cancer (adenocarcinoma)	Lung cancer (adenocarcinoma)	NA
10.1038/s41588-020-0678-2--TCGA-50-5931-01	10.1038/s41588-020-0678-2	TP	Bronchus and lung	Lung cancer (adenocarcinoma)	Lung cancer (adenocarcinoma)	NA
10.1038/s41588-020-0678-2--TCGA-50-5932-01	10.1038/s41588-020-0678-2	TP	Bronchus and lung	Lung cancer (adenocarcinoma)	Lung cancer (adenocarcinoma)	NA
10.1038/s41588-020-0678-2--TCGA-50-5933-01	10.1038/s41588-020-0678-2	TP	Bronchus and lung	Lung cancer (adenocarcinoma)	Lung cancer (adenocarcinoma)	NA
10.1038/s41588-020-0678-2--TCGA-50-5935-01	10.1038/s41588-020-0678-2	TP	Bronchus and lung	Lung cancer (adenocarcinoma)	Lung cancer (adenocarcinoma)	NA
10.1038/s41588-020-0678-2--TCGA-50-5939-01	10.1038/s41588-020-0678-2	TP	Bronchus and lung	Lung cancer (adenocarcinoma)	Lung cancer (adenocarcinoma)	NA
10.1038/s41588-020-0678-2--TCGA-50-5941-01	10.1038/s41588-020-0678-2	TP	Bronchus and lung	Lung cancer (adenocarcinoma)	Lung cancer (adenocarcinoma)	NA
10.1038/s41588-020-0678-2--TCGA-50-5942-01	10.1038/s41588-020-0678-2	TP	Bronchus and lung	Lung cancer (adenocarcinoma)	Lung cancer (adenocarcinoma)	NA
10.1038/s41588-020-0678-2--TCGA-50-5944-01	10.1038/s41588-020-0678-2	TP	Bronchus and lung	Lung cancer (adenocarcinoma)	Lung cancer (adenocarcinoma)	NA
10.1038/s41588-020-0678-2--TCGA-50-5946-01	10.1038/s41588-020-0678-2	TP	Bronchus and lung	Lung cancer (adenocarcinoma)	Lung cancer (adenocarcinoma)	NA
10.1038/s41588-020-0678-2--TCGA-50-6591-01	10.1038/s41588-020-0678-2	TP	Bronchus and lung	Lung cancer (adenocarcinoma)	Lung cancer (adenocarcinoma)	NA
10.1038/s41588-020-0678-2--TCGA-50-6592-01	10.1038/s41588-020-0678-2	TP	Bronchus and lung	Lung cancer (adenocarcinoma)	Lung cancer (adenocarcinoma)	NA
10.1038/s41588-020-0678-2--TCGA-50-6593-01	10.1038/s41588-020-0678-2	TP	Bronchus and lung	Lung cancer (adenocarcinoma)	Lung cancer (adenocarcinoma)	NA
10.1038/s41588-020-0678-2--TCGA-50-6594-01	10.1038/s41588-020-0678-2	TP	Bronchus and lung	Lung cancer (adenocarcinoma)	Lung cancer (adenocarcinoma)	NA
10.1038/s41588-020-0678-2--TCGA-50-6597-01	10.1038/s41588-020-0678-2	TP	Bronchus and lung	Lung cancer (adenocarcinoma)	Lung cancer (adenocarcinoma)	NA
10.1038/s41588-020-0678-2--TCGA-52-7812-01	10.1038/s41588-020-0678-2	TP	Bronchus and lung	Lung cancer (squamous cell carcinoma)	Lung cancer (squamous cell carcinoma)	NA
10.1038/s41588-020-0678-2--TCGA-55-6543-01	10.1038/s41588-020-0678-2	TP	Bronchus and lung	Lung cancer (adenocarcinoma)	Lung cancer (adenocarcinoma)	NA
10.1038/s41588-020-0678-2--TCGA-55-6642-01	10.1038/s41588-020-0678-2	TP	Bronchus and lung	Lung cancer (adenocarcinoma)	Lung cancer (adenocarcinoma)	NA
10.1038/s41588-020-0678-2--TCGA-55-6712-01	10.1038/s41588-020-0678-2	TP	Bronchus and lung	Lung cancer (adenocarcinoma)	Lung cancer (adenocarcinoma)	NA
10.1038/s41588-020-0678-2--TCGA-55-6972-01	10.1038/s41588-020-0678-2	TP	Bronchus and lung	Lung cancer (adenocarcinoma)	Lung cancer (adenocarcinoma)	NA
10.1038/s41588-020-0678-2--TCGA-55-6982-01	10.1038/s41588-020-0678-2	TP	Bronchus and lung	Lung cancer (adenocarcinoma)	Lung cancer (adenocarcinoma)	NA
10.1038/s41588-020-0678-2--TCGA-55-6984-01	10.1038/s41588-020-0678-2	TP	Bronchus and lung	Lung cancer (adenocarcinoma)	Lung cancer (adenocarcinoma)	NA
10.1038/s41588-020-0678-2--TCGA-55-6986-01	10.1038/s41588-020-0678-2	TP	Bronchus and lung	Lung cancer (adenocarcinoma)	Lung cancer (adenocarcinoma)	NA
10.1038/s41588-020-0678-2--TCGA-55-7281-01	10.1038/s41588-020-0678-2	TP	Bronchus and lung	Lung cancer (adenocarcinoma)	Lung cancer (adenocarcinoma)	NA
10.1038/s41588-020-0678-2--TCGA-55-8299-01	10.1038/s41588-020-0678-2	TP	Bronchus and lung	Lung cancer (adenocarcinoma)	Lung cancer (adenocarcinoma)	NA
10.1038/s41588-020-0678-2--TCGA-56-1622-01	10.1038/s41588-020-0678-2	TP	Bronchus and lung	Lung cancer (squamous cell carcinoma)	Lung cancer (squamous cell carcinoma)	NA
10.1038/s41588-020-0678-2--TCGA-56-7582-01	10.1038/s41588-020-0678-2	TP	Bronchus and lung	Lung cancer (squamous cell carcinoma)	Lung cancer (squamous cell carcinoma)	NA
10.1038/s41588-020-0678-2--TCGA-60-2695-01	10.1038/s41588-020-0678-2	TP	Bronchus and lung	Lung cancer (squamous cell carcinoma)	Lung cancer (squamous cell carcinoma)	NA
10.1038/s41588-020-0678-2--TCGA-60-2698-01	10.1038/s41588-020-0678-2	TP	Bronchus and lung	Lung cancer (squamous cell carcinoma)	Lung cancer (squamous cell carcinoma)	NA
10.1038/s41588-020-0678-2--TCGA-60-2711-01	10.1038/s41588-020-0678-2	TP	Bronchus and lung	Lung cancer (squamous cell carcinoma)	Lung cancer (squamous cell carcinoma)	NA
10.1038/s41588-020-0678-2--TCGA-60-2713-01	10.1038/s41588-020-0678-2	TP	Bronchus and lung	Lung cancer (squamous cell carcinoma)	Lung cancer (squamous cell carcinoma)	NA
10.1038/s41588-020-0678-2--TCGA-60-2719-01	10.1038/s41588-020-0678-2	TP	Bronchus and lung	Lung cancer (squamous cell carcinoma)	Lung cancer (squamous cell carcinoma)	NA
10.1038/s41588-020-0678-2--TCGA-60-2722-01	10.1038/s41588-020-0678-2	TP	Bronchus and lung	Lung cancer (squamous cell carcinoma)	Lung cancer (squamous cell carcinoma)	NA
10.1038/s41588-020-0678-2--TCGA-60-2724-01	10.1038/s41588-020-0678-2	TP	Bronchus and lung	Lung cancer (squamous cell carcinoma)	Lung cancer (squamous cell carcinoma)	NA
10.1038/s41588-020-0678-2--TCGA-60-2726-01	10.1038/s41588-020-0678-2	TP	Bronchus and lung	Lung cancer (squamous cell carcinoma)	Lung cancer (squamous cell carcinoma)	NA
10.1038/s41588-020-0678-2--TCGA-61-2000-01	10.1038/s41588-020-0678-2	TP	Ovary	Ovary cancer	Ovary cancer	NA
10.1038/s41588-020-0678-2--TCGA-64-1678-01	10.1038/s41588-020-0678-2	TP	Bronchus and lung	Lung cancer (adenocarcinoma)	Lung cancer (adenocarcinoma)	NA
10.1038/s41588-020-0678-2--TCGA-64-1680-01	10.1038/s41588-020-0678-2	TP	Bronchus and lung	Lung cancer (adenocarcinoma)	Lung cancer (adenocarcinoma)	NA
10.1038/s41588-020-0678-2--TCGA-64-5774-01	10.1038/s41588-020-0678-2	TP	Bronchus and lung	Lung cancer (adenocarcinoma)	Lung cancer (adenocarcinoma)	NA
10.1038/s41588-020-0678-2--TCGA-64-5775-01	10.1038/s41588-020-0678-2	TP	Bronchus and lung	Lung cancer (adenocarcinoma)	Lung cancer (adenocarcinoma)	NA
10.1038/s41588-020-0678-2--TCGA-64-5778-01	10.1038/s41588-020-0678-2	TP	Bronchus and lung	Lung cancer (adenocarcinoma)	Lung cancer (adenocarcinoma)	NA
10.1038/s41588-020-0678-2--TCGA-64-5779-01	10.1038/s41588-020-0678-2	TP	Bronchus and lung	Lung cancer (adenocarcinoma)	Lung cancer (adenocarcinoma)	NA
10.1038/s41588-020-0678-2--TCGA-64-5781-01	10.1038/s41588-020-0678-2	TP	Bronchus and lung	Lung cancer (adenocarcinoma)	Lung cancer (adenocarcinoma)	NA
10.1038/s41588-020-0678-2--TCGA-64-5815-01	10.1038/s41588-020-0678-2	TP	Bronchus and lung	Lung cancer (adenocarcinoma)	Lung cancer (adenocarcinoma)	NA
10.1038/s41588-020-0678-2--TCGA-66-2744-01	10.1038/s41588-020-0678-2	TP	Bronchus and lung	Lung cancer (squamous cell carcinoma)	Lung cancer (squamous cell carcinoma)	NA
10.1038/s41588-020-0678-2--TCGA-66-2756-01	10.1038/s41588-020-0678-2	TP	Bronchus and lung	Lung cancer (squamous cell carcinoma)	Lung cancer (squamous cell carcinoma)	NA
10.1038/s41588-020-0678-2--TCGA-66-2757-01	10.1038/s41588-020-0678-2	TP	Bronchus and lung	Lung cancer (squamous cell carcinoma)	Lung cancer (squamous cell carcinoma)	NA
10.1038/s41588-020-0678-2--TCGA-66-2759-01	10.1038/s41588-020-0678-2	TP	Bronchus and lung	Lung cancer (squamous cell carcinoma)	Lung cancer (squamous cell carcinoma)	NA
10.1038/s41588-020-0678-2--TCGA-66-2766-01	10.1038/s41588-020-0678-2	TP	Bronchus and lung	Lung cancer (squamous cell carcinoma)	Lung cancer (squamous cell carcinoma)	NA
10.1038/s41588-020-0678-2--TCGA-66-2789-01	10.1038/s41588-020-0678-2	TP	Bronchus and lung	Lung cancer (squamous cell carcinoma)	Lung cancer (squamous cell carcinoma)	NA
10.1038/s41588-020-0678-2--TCGA-66-2793-01	10.1038/s41588-020-0678-2	TP	Bronchus and lung	Lung cancer (squamous cell carcinoma)	Lung cancer (squamous cell carcinoma)	NA
10.1038/s41588-020-0678-2--TCGA-66-2795-01	10.1038/s41588-020-0678-2	TP	Bronchus and lung	Lung cancer (squamous cell carcinoma)	Lung cancer (squamous cell carcinoma)	NA
10.1038/s41588-020-0678-2--TCGA-67-6215-01	10.1038/s41588-020-0678-2	TP	Bronchus and lung	Lung cancer (adenocarcinoma)	Lung cancer (adenocarcinoma)	NA
10.1038/s41588-020-0678-2--TCGA-67-6216-01	10.1038/s41588-020-0678-2	TP	Bronchus and lung	Lung cancer (adenocarcinoma)	Lung cancer (adenocarcinoma)	NA
10.1038/s41588-020-0678-2--TCGA-67-6217-01	10.1038/s41588-020-0678-2	TP	Bronchus and lung	Lung cancer (adenocarcinoma)	Lung cancer (adenocarcinoma)	NA
10.1038/s41588-020-0678-2--TCGA-68-7755-01	10.1038/s41588-020-0678-2	TP	Bronchus and lung	Lung cancer (squamous cell carcinoma)	Lung cancer (squamous cell carcinoma)	NA
10.1038/s41588-020-0678-2--TCGA-68-8250-01	10.1038/s41588-020-0678-2	TP	Bronchus and lung	Lung cancer (squamous cell carcinoma)	Lung cancer (squamous cell carcinoma)	NA
10.1038/s41588-020-0678-2--TCGA-71-6725-01	10.1038/s41588-020-0678-2	TP	Bronchus and lung	Lung cancer (adenocarcinoma)	Lung cancer (adenocarcinoma)	NA
10.1038/s41588-020-0678-2--TCGA-73-4658-01	10.1038/s41588-020-0678-2	TP	Bronchus and lung	Lung cancer (adenocarcinoma)	Lung cancer (adenocarcinoma)	NA
10.1038/s41588-020-0678-2--TCGA-73-4659-01	10.1038/s41588-020-0678-2	TP	Bronchus and lung	Lung cancer (adenocarcinoma)	Lung cancer (adenocarcinoma)	NA
10.1038/s41588-020-0678-2--TCGA-73-4662-01	10.1038/s41588-020-0678-2	TP	Bronchus and lung	Lung cancer (adenocarcinoma)	Lung cancer (adenocarcinoma)	NA
10.1038/s41588-020-0678-2--TCGA-73-4666-01	10.1038/s41588-020-0678-2	TP	Bronchus and lung	Lung cancer (adenocarcinoma)	Lung cancer (adenocarcinoma)	NA
10.1038/s41588-020-0678-2--TCGA-73-4668-01	10.1038/s41588-020-0678-2	TP	Bronchus and lung	Lung cancer (adenocarcinoma)	Lung cancer (adenocarcinoma)	NA
10.1038/s41588-020-0678-2--TCGA-73-4670-01	10.1038/s41588-020-0678-2	TP	Bronchus and lung	Lung cancer (adenocarcinoma)	Lung cancer (adenocarcinoma)	NA
10.1038/s41588-020-0678-2--TCGA-73-4675-01	10.1038/s41588-020-0678-2	TP	Bronchus and lung	Lung cancer (adenocarcinoma)	Lung cancer (adenocarcinoma)	NA
10.1038/s41588-020-0678-2--TCGA-73-4676-01	10.1038/s41588-020-0678-2	TP	Bronchus and lung	Lung cancer (adenocarcinoma)	Lung cancer (adenocarcinoma)	NA
10.1038/s41588-020-0678-2--TCGA-73-4677-01	10.1038/s41588-020-0678-2	TP	Bronchus and lung	Lung cancer (adenocarcinoma)	Lung cancer (adenocarcinoma)	NA
10.1038/s41588-020-0678-2--TCGA-75-5125-01	10.1038/s41588-020-0678-2	TP	Bronchus and lung	Lung cancer (adenocarcinoma)	Lung cancer (adenocarcinoma)	NA
10.1038/s41588-020-0678-2--TCGA-75-5126-01	10.1038/s41588-020-0678-2	TP	Bronchus and lung	Lung cancer (adenocarcinoma)	Lung cancer (adenocarcinoma)	NA
10.1038/s41588-020-0678-2--TCGA-75-5146-01	10.1038/s41588-020-0678-2	TP	Bronchus and lung	Lung cancer (adenocarcinoma)	Lung cancer (adenocarcinoma)	NA
10.1038/s41588-020-0678-2--TCGA-75-5147-01	10.1038/s41588-020-0678-2	TP	Bronchus and lung	Lung cancer (adenocarcinoma)	Lung cancer (adenocarcinoma)	NA
10.1038/s41588-020-0678-2--TCGA-75-6203-01	10.1038/s41588-020-0678-2	TP	Bronchus and lung	Lung cancer (adenocarcinoma)	Lung cancer (adenocarcinoma)	NA
10.1038/s41588-020-0678-2--TCGA-75-6205-01	10.1038/s41588-020-0678-2	TP	Bronchus and lung	Lung cancer (adenocarcinoma)	Lung cancer (adenocarcinoma)	NA
10.1038/s41588-020-0678-2--TCGA-75-6206-01	10.1038/s41588-020-0678-2	TP	Bronchus and lung	Lung cancer (adenocarcinoma)	Lung cancer (adenocarcinoma)	NA
10.1038/s41588-020-0678-2--TCGA-75-7030-01	10.1038/s41588-020-0678-2	TP	Bronchus and lung	Lung cancer (adenocarcinoma)	Lung cancer (adenocarcinoma)	NA
10.1038/s41588-020-0678-2--TCGA-77-6843-01	10.1038/s41588-020-0678-2	TP	Bronchus and lung	Lung cancer (squamous cell carcinoma)	Lung cancer (squamous cell carcinoma)	NA
10.1038/s41588-020-0678-2--TCGA-77-7139-01	10.1038/s41588-020-0678-2	TP	Bronchus and lung	Lung cancer (squamous cell carcinoma)	Lung cancer (squamous cell carcinoma)	NA
10.1038/s41588-020-0678-2--TCGA-78-7143-01	10.1038/s41588-020-0678-2	TP	Bronchus and lung	Lung cancer (adenocarcinoma)	Lung cancer (adenocarcinoma)	NA
10.1038/s41588-020-0678-2--TCGA-78-7146-01	10.1038/s41588-020-0678-2	TP	Bronchus and lung	Lung cancer (adenocarcinoma)	Lung cancer (adenocarcinoma)	NA
10.1038/s41588-020-0678-2--TCGA-78-7156-01	10.1038/s41588-020-0678-2	TP	Bronchus and lung	Lung cancer (adenocarcinoma)	Lung cancer (adenocarcinoma)	NA
10.1038/s41588-020-0678-2--TCGA-78-7158-01	10.1038/s41588-020-0678-2	TP	Bronchus and lung	Lung cancer (adenocarcinoma)	Lung cancer (adenocarcinoma)	NA
10.1038/s41588-020-0678-2--TCGA-78-7535-01	10.1038/s41588-020-0678-2	TP	Bronchus and lung	Lung cancer (adenocarcinoma)	Lung cancer (adenocarcinoma)	NA
10.1038/s41588-020-0678-2--TCGA-85-8052-01	10.1038/s41588-020-0678-2	TP	Bronchus and lung	Lung cancer (squamous cell carcinoma)	Lung cancer (squamous cell carcinoma)	NA
10.1038/s41588-020-0678-2--TCGA-85-8277-01	10.1038/s41588-020-0678-2	TP	Bronchus and lung	Lung cancer (squamous cell carcinoma)	Lung cancer (squamous cell carcinoma)	NA
10.1038/s41588-020-0678-2--TCGA-86-6562-01	10.1038/s41588-020-0678-2	TP	Bronchus and lung	Lung cancer (adenocarcinoma)	Lung cancer (adenocarcinoma)	NA
10.1038/s41588-020-0678-2--TCGA-90-7767-01	10.1038/s41588-020-0678-2	TP	Bronchus and lung	Lung cancer (squamous cell carcinoma)	Lung cancer (squamous cell carcinoma)	NA
10.1038/s41588-020-0678-2--TCGA-91-6828-01	10.1038/s41588-020-0678-2	TP	Bronchus and lung	Lung cancer (adenocarcinoma)	Lung cancer (adenocarcinoma)	NA
10.1038/s41588-020-0678-2--TCGA-91-6829-01	10.1038/s41588-020-0678-2	TP	Bronchus and lung	Lung cancer (adenocarcinoma)	Lung cancer (adenocarcinoma)	NA
10.1038/s41588-020-0678-2--TCGA-91-6831-01	10.1038/s41588-020-0678-2	TP	Bronchus and lung	Lung cancer (adenocarcinoma)	Lung cancer (adenocarcinoma)	NA
10.1038/s41588-020-0678-2--TCGA-91-6835-01	10.1038/s41588-020-0678-2	TP	Bronchus and lung	Lung cancer (adenocarcinoma)	Lung cancer (adenocarcinoma)	NA
10.1038/s41588-020-0678-2--TCGA-91-6836-01	10.1038/s41588-020-0678-2	TP	Bronchus and lung	Lung cancer (adenocarcinoma)	Lung cancer (adenocarcinoma)	NA
10.1038/s41588-020-0678-2--TCGA-91-6840-01	10.1038/s41588-020-0678-2	TP	Bronchus and lung	Lung cancer (adenocarcinoma)	Lung cancer (adenocarcinoma)	NA
10.1038/s41588-020-0678-2--TCGA-91-6847-01	10.1038/s41588-020-0678-2	TP	Bronchus and lung	Lung cancer (adenocarcinoma)	Lung cancer (adenocarcinoma)	NA
10.1038/s41588-020-0678-2--TCGA-92-8064-01	10.1038/s41588-020-0678-2	TP	Bronchus and lung	Lung cancer (squamous cell carcinoma)	Lung cancer (squamous cell carcinoma)	NA
10.1038/s41588-020-0678-2--TCGA-94-7943-01	10.1038/s41588-020-0678-2	TP	Bronchus and lung	Lung cancer (squamous cell carcinoma)	Lung cancer (squamous cell carcinoma)	NA
10.1038/s41588-020-0678-2--TCGA-96-7545-01	10.1038/s41588-020-0678-2	TP	Bronchus and lung	Lung cancer (squamous cell carcinoma)	Lung cancer (squamous cell carcinoma)	NA
10.1038/s41588-020-0678-2--TCGA-97-8171-01	10.1038/s41588-020-0678-2	TP	Bronchus and lung	Lung cancer (adenocarcinoma)	Lung cancer (adenocarcinoma)	NA
10.1038/s41588-020-0678-2--TCGA-98-8022-01	10.1038/s41588-020-0678-2	TP	Bronchus and lung	Lung cancer (squamous cell carcinoma)	Lung cancer (squamous cell carcinoma)	NA
10.1038/s41588-020-0678-2--TCGA-A1-A0SM-01	10.1038/s41588-020-0678-2	TP	Breast	Breast cancer	Breast cancer	NA
10.1038/s41588-020-0678-2--TCGA-A2-A04P-01	10.1038/s41588-020-0678-2	TP	Breast	Breast cancer	Breast cancer	NA
10.1038/s41588-020-0678-2--TCGA-A2-A04T-01	10.1038/s41588-020-0678-2	TP	Breast	Breast cancer	Breast cancer	NA
10.1038/s41588-020-0678-2--TCGA-A2-A04X-01	10.1038/s41588-020-0678-2	TP	Breast	Breast cancer	Breast cancer	NA
10.1038/s41588-020-0678-2--TCGA-A2-A0D0-01	10.1038/s41588-020-0678-2	TP	Breast	Breast cancer	Breast cancer	NA
10.1038/s41588-020-0678-2--TCGA-A2-A0D1-01	10.1038/s41588-020-0678-2	TP	Breast	Breast cancer	Breast cancer	NA
10.1038/s41588-020-0678-2--TCGA-A2-A0D2-01	10.1038/s41588-020-0678-2	TP	Breast	Breast cancer	Breast cancer	NA
10.1038/s41588-020-0678-2--TCGA-A2-A0D4-01	10.1038/s41588-020-0678-2	TP	Breast	Breast cancer	Breast cancer	NA
10.1038/s41588-020-0678-2--TCGA-A2-A0EU-01	10.1038/s41588-020-0678-2	TP	Breast	Breast cancer	Breast cancer	NA
10.1038/s41588-020-0678-2--TCGA-A2-A0EY-01	10.1038/s41588-020-0678-2	TP	Breast	Breast cancer	Breast cancer	NA
10.1038/s41588-020-0678-2--TCGA-A2-A0YG-01	10.1038/s41588-020-0678-2	TP	Breast	Breast cancer	Breast cancer	NA
10.1038/s41588-020-0678-2--TCGA-A2-A259-01	10.1038/s41588-020-0678-2	TP	Breast	Breast cancer	Breast cancer	NA
10.1038/s41588-020-0678-2--TCGA-A2-A25B-01	10.1038/s41588-020-0678-2	TP	Breast	Breast cancer	Breast cancer	NA
10.1038/s41588-020-0678-2--TCGA-A2-A3KC-01	10.1038/s41588-020-0678-2	TP	Breast	Breast cancer	Breast cancer	NA
10.1038/s41588-020-0678-2--TCGA-A2-A3XX-01	10.1038/s41588-020-0678-2	TP	Breast	Breast cancer	Breast cancer	NA
10.1038/s41588-020-0678-2--TCGA-A2-A3Y0-01	10.1038/s41588-020-0678-2	TP	Breast	Breast cancer	Breast cancer	NA
10.1038/s41588-020-0678-2--TCGA-A3-3308-01	10.1038/s41588-020-0678-2	TP	Kidney	Renal cancer	Renal cancer	NA
10.1038/s41588-020-0678-2--TCGA-A3-3324-01	10.1038/s41588-020-0678-2	TP	Kidney	Renal cancer	Renal cancer	NA
10.1038/s41588-020-0678-2--TCGA-A3-3363-01	10.1038/s41588-020-0678-2	TP	Kidney	Renal cancer	Renal cancer	NA
10.1038/s41588-020-0678-2--TCGA-A3-3370-01	10.1038/s41588-020-0678-2	TP	Kidney	Renal cancer	Renal cancer	NA
10.1038/s41588-020-0678-2--TCGA-A3-3372-01	10.1038/s41588-020-0678-2	TP	Kidney	Renal cancer	Renal cancer	NA
10.1038/s41588-020-0678-2--TCGA-A3-3387-01	10.1038/s41588-020-0678-2	TP	Kidney	Renal cancer	Renal cancer	NA
10.1038/s41588-020-0678-2--TCGA-A4-A48D-01	10.1038/s41588-020-0678-2	TP	Kidney	Renal cancer	Renal cancer	NA
10.1038/s41588-020-0678-2--TCGA-A4-A4ZT-01	10.1038/s41588-020-0678-2	TP	Kidney	Renal cancer	Renal cancer	NA
10.1038/s41588-020-0678-2--TCGA-A5-A0G2-01	10.1038/s41588-020-0678-2	TP	Corpus uteri	Uterine corpus endometrial cancer	Uterine corpus endometrial cancer	NA
10.1038/s41588-020-0678-2--TCGA-A5-A0G5-01	10.1038/s41588-020-0678-2	TP	Corpus uteri	Uterine corpus endometrial cancer	Uterine corpus endometrial cancer	NA
10.1038/s41588-020-0678-2--TCGA-A5-A0G9-01	10.1038/s41588-020-0678-2	TP	Corpus uteri	Uterine corpus endometrial cancer	Uterine corpus endometrial cancer	NA
10.1038/s41588-020-0678-2--TCGA-A5-A0GA-01	10.1038/s41588-020-0678-2	TP	Corpus uteri	Uterine corpus endometrial cancer	Uterine corpus endometrial cancer	NA
10.1038/s41588-020-0678-2--TCGA-A5-A0GB-01	10.1038/s41588-020-0678-2	TP	Corpus uteri	Uterine corpus endometrial cancer	Uterine corpus endometrial cancer	NA
10.1038/s41588-020-0678-2--TCGA-A5-A0GD-01	10.1038/s41588-020-0678-2	TP	Corpus uteri	Uterine corpus endometrial cancer	Uterine corpus endometrial cancer	NA
10.1038/s41588-020-0678-2--TCGA-A5-A0GE-01	10.1038/s41588-020-0678-2	TP	Corpus uteri	Uterine corpus endometrial cancer	Uterine corpus endometrial cancer	NA
10.1038/s41588-020-0678-2--TCGA-A5-A0GG-01	10.1038/s41588-020-0678-2	TP	Corpus uteri	Uterine corpus endometrial cancer	Uterine corpus endometrial cancer	NA
10.1038/s41588-020-0678-2--TCGA-A5-A0GJ-01	10.1038/s41588-020-0678-2	TP	Corpus uteri	Uterine corpus endometrial cancer	Uterine corpus endometrial cancer	NA
10.1038/s41588-020-0678-2--TCGA-A5-A0GN-01	10.1038/s41588-020-0678-2	TP	Corpus uteri	Uterine corpus endometrial cancer	Uterine corpus endometrial cancer	NA
10.1038/s41588-020-0678-2--TCGA-A5-A0GU-01	10.1038/s41588-020-0678-2	TP	Corpus uteri	Uterine corpus endometrial cancer	Uterine corpus endometrial cancer	NA
10.1038/s41588-020-0678-2--TCGA-A5-A0GV-01	10.1038/s41588-020-0678-2	TP	Corpus uteri	Uterine corpus endometrial cancer	Uterine corpus endometrial cancer	NA
10.1038/s41588-020-0678-2--TCGA-A5-A0GW-01	10.1038/s41588-020-0678-2	TP	Corpus uteri	Uterine corpus endometrial cancer	Uterine corpus endometrial cancer	NA
10.1038/s41588-020-0678-2--TCGA-A5-A0GX-01	10.1038/s41588-020-0678-2	TP	Corpus uteri	Uterine corpus endometrial cancer	Uterine corpus endometrial cancer	NA
10.1038/s41588-020-0678-2--TCGA-A5-A0R6-01	10.1038/s41588-020-0678-2	TP	Corpus uteri	Uterine corpus endometrial cancer	Uterine corpus endometrial cancer	NA
10.1038/s41588-020-0678-2--TCGA-A5-A0R7-01	10.1038/s41588-020-0678-2	TP	Corpus uteri	Uterine corpus endometrial cancer	Uterine corpus endometrial cancer	NA
10.1038/s41588-020-0678-2--TCGA-A5-A0R8-01	10.1038/s41588-020-0678-2	TP	Corpus uteri	Uterine corpus endometrial cancer	Uterine corpus endometrial cancer	NA
10.1038/s41588-020-0678-2--TCGA-A5-A0R9-01	10.1038/s41588-020-0678-2	TP	Corpus uteri	Uterine corpus endometrial cancer	Uterine corpus endometrial cancer	NA
10.1038/s41588-020-0678-2--TCGA-A5-A0RA-01	10.1038/s41588-020-0678-2	TP	Corpus uteri	Uterine corpus endometrial cancer	Uterine corpus endometrial cancer	NA
10.1038/s41588-020-0678-2--TCGA-A5-A0VP-01	10.1038/s41588-020-0678-2	TP	Corpus uteri	Uterine corpus endometrial cancer	Uterine corpus endometrial cancer	NA
10.1038/s41588-020-0678-2--TCGA-A5-A0VQ-01	10.1038/s41588-020-0678-2	TP	Corpus uteri	Uterine corpus endometrial cancer	Uterine corpus endometrial cancer	NA
10.1038/s41588-020-0678-2--TCGA-A6-2677-01	10.1038/s41588-020-0678-2	TP	Colon	Colorectal cancer	Colorectal cancer	NA
10.1038/s41588-020-0678-2--TCGA-A6-2680-01	10.1038/s41588-020-0678-2	TP	Colon	Colorectal cancer	Colorectal cancer	NA
10.1038/s41588-020-0678-2--TCGA-A6-2681-01	10.1038/s41588-020-0678-2	TP	Colon	Colorectal cancer	Colorectal cancer	NA
10.1038/s41588-020-0678-2--TCGA-A6-2683-01	10.1038/s41588-020-0678-2	TP	Colon	Colorectal cancer	Colorectal cancer	NA
10.1038/s41588-020-0678-2--TCGA-A6-2684-01	10.1038/s41588-020-0678-2	TP	Colon	Colorectal cancer	Colorectal cancer	NA
10.1038/s41588-020-0678-2--TCGA-A6-3807-01	10.1038/s41588-020-0678-2	TP	Colon	Colorectal cancer	Colorectal cancer	NA
10.1038/s41588-020-0678-2--TCGA-A6-3809-01	10.1038/s41588-020-0678-2	TP	Colon	Colorectal cancer	Colorectal cancer	NA
10.1038/s41588-020-0678-2--TCGA-A6-3810-01	10.1038/s41588-020-0678-2	TP	Colon	Colorectal cancer	Colorectal cancer	NA
10.1038/s41588-020-0678-2--TCGA-A6-5656-01	10.1038/s41588-020-0678-2	TP	Colon	Colorectal cancer	Colorectal cancer	NA
10.1038/s41588-020-0678-2--TCGA-A6-5659-01	10.1038/s41588-020-0678-2	TP	Colon	Colorectal cancer	Colorectal cancer	NA
10.1038/s41588-020-0678-2--TCGA-A6-6141-01	10.1038/s41588-020-0678-2	TP	Colon	Colorectal cancer	Colorectal cancer	NA
10.1038/s41588-020-0678-2--TCGA-A6-6650-01	10.1038/s41588-020-0678-2	TP	Colon	Colorectal cancer	Colorectal cancer	NA
10.1038/s41588-020-0678-2--TCGA-A6-6780-01	10.1038/s41588-020-0678-2	TP	Colon	Colorectal cancer	Colorectal cancer	NA
10.1038/s41588-020-0678-2--TCGA-A6-6781-01	10.1038/s41588-020-0678-2	TP	Colon	Colorectal cancer	Colorectal cancer	NA
10.1038/s41588-020-0678-2--TCGA-A6-A565-01	10.1038/s41588-020-0678-2	TP	Colon	Colorectal cancer	Colorectal cancer	NA
10.1038/s41588-020-0678-2--TCGA-A6-A566-01	10.1038/s41588-020-0678-2	TP	Colon	Colorectal cancer	Colorectal cancer	NA
10.1038/s41588-020-0678-2--TCGA-A6-A567-01	10.1038/s41588-020-0678-2	TP	Colon	Colorectal cancer	Colorectal cancer	NA
10.1038/s41588-020-0678-2--TCGA-A6-A56B-01	10.1038/s41588-020-0678-2	TP	Colon	Colorectal cancer	Colorectal cancer	NA
10.1038/s41588-020-0678-2--TCGA-A7-A0CE-01	10.1038/s41588-020-0678-2	TP	Breast	Breast cancer	Breast cancer	NA
10.1038/s41588-020-0678-2--TCGA-A7-A0D9-01	10.1038/s41588-020-0678-2	TP	Breast	Breast cancer	Breast cancer	NA
10.1038/s41588-020-0678-2--TCGA-A7-A0DC-01	10.1038/s41588-020-0678-2	TP	Breast	Breast cancer	Breast cancer	NA
10.1038/s41588-020-0678-2--TCGA-A7-A13D-01	10.1038/s41588-020-0678-2	TP	Breast	Breast cancer	Breast cancer	NA
10.1038/s41588-020-0678-2--TCGA-A7-A26F-01	10.1038/s41588-020-0678-2	TP	Breast	Breast cancer	Breast cancer	NA
10.1038/s41588-020-0678-2--TCGA-A7-A26G-01	10.1038/s41588-020-0678-2	TP	Breast	Breast cancer	Breast cancer	NA
10.1038/s41588-020-0678-2--TCGA-A7-A26J-01	10.1038/s41588-020-0678-2	TP	Breast	Breast cancer	Breast cancer	NA
10.1038/s41588-020-0678-2--TCGA-A8-A075-01	10.1038/s41588-020-0678-2	TP	Breast	Breast cancer	Breast cancer	NA
10.1038/s41588-020-0678-2--TCGA-A8-A07I-01	10.1038/s41588-020-0678-2	TP	Breast	Breast cancer	Breast cancer	NA
10.1038/s41588-020-0678-2--TCGA-A8-A08B-01	10.1038/s41588-020-0678-2	TP	Breast	Breast cancer	Breast cancer	NA
10.1038/s41588-020-0678-2--TCGA-A8-A08L-01	10.1038/s41588-020-0678-2	TP	Breast	Breast cancer	Breast cancer	NA
10.1038/s41588-020-0678-2--TCGA-A8-A08S-01	10.1038/s41588-020-0678-2	TP	Breast	Breast cancer	Breast cancer	NA
10.1038/s41588-020-0678-2--TCGA-A8-A092-01	10.1038/s41588-020-0678-2	TP	Breast	Breast cancer	Breast cancer	NA
10.1038/s41588-020-0678-2--TCGA-A8-A094-01	10.1038/s41588-020-0678-2	TP	Breast	Breast cancer	Breast cancer	NA
10.1038/s41588-020-0678-2--TCGA-A8-A09I-01	10.1038/s41588-020-0678-2	TP	Breast	Breast cancer	Breast cancer	NA
10.1038/s41588-020-0678-2--TCGA-A8-A09X-01	10.1038/s41588-020-0678-2	TP	Breast	Breast cancer	Breast cancer	NA
10.1038/s41588-020-0678-2--TCGA-AA-3514-01	10.1038/s41588-020-0678-2	TP	Colon	Colorectal cancer	Colorectal cancer	NA
10.1038/s41588-020-0678-2--TCGA-AA-3516-01	10.1038/s41588-020-0678-2	TP	Colon	Colorectal cancer	Colorectal cancer	NA
10.1038/s41588-020-0678-2--TCGA-AA-3518-01	10.1038/s41588-020-0678-2	TP	Colon	Colorectal cancer	Colorectal cancer	NA
10.1038/s41588-020-0678-2--TCGA-AA-3529-01	10.1038/s41588-020-0678-2	TP	Colon	Colorectal cancer	Colorectal cancer	NA
10.1038/s41588-020-0678-2--TCGA-AA-3534-01	10.1038/s41588-020-0678-2	TP	Colon	Colorectal cancer	Colorectal cancer	NA
10.1038/s41588-020-0678-2--TCGA-AA-3555-01	10.1038/s41588-020-0678-2	TP	Colon	Colorectal cancer	Colorectal cancer	NA
10.1038/s41588-020-0678-2--TCGA-AA-3664-01	10.1038/s41588-020-0678-2	TP	Colon	Colorectal cancer	Colorectal cancer	NA
10.1038/s41588-020-0678-2--TCGA-AA-3666-01	10.1038/s41588-020-0678-2	TP	Colon	Colorectal cancer	Colorectal cancer	NA
10.1038/s41588-020-0678-2--TCGA-AA-3685-01	10.1038/s41588-020-0678-2	TP	Colon	Colorectal cancer	Colorectal cancer	NA
10.1038/s41588-020-0678-2--TCGA-AA-3956-01	10.1038/s41588-020-0678-2	TP	Colon	Colorectal cancer	Colorectal cancer	NA
10.1038/s41588-020-0678-2--TCGA-AA-3977-01	10.1038/s41588-020-0678-2	TP	Colon	Colorectal cancer	Colorectal cancer	NA
10.1038/s41588-020-0678-2--TCGA-AA-3994-01	10.1038/s41588-020-0678-2	TP	Colon	Colorectal cancer	Colorectal cancer	NA
10.1038/s41588-020-0678-2--TCGA-AA-A00N-01	10.1038/s41588-020-0678-2	TP	Colon	Colorectal cancer	Colorectal cancer	NA
10.1038/s41588-020-0678-2--TCGA-AA-A00R-01	10.1038/s41588-020-0678-2	TP	Colon	Colorectal cancer	Colorectal cancer	NA
10.1038/s41588-020-0678-2--TCGA-AA-A01R-01	10.1038/s41588-020-0678-2	TP	Colon	Colorectal cancer	Colorectal cancer	NA
10.1038/s41588-020-0678-2--TCGA-AA-A01S-01	10.1038/s41588-020-0678-2	TP	Colon	Colorectal cancer	Colorectal cancer	NA
10.1038/s41588-020-0678-2--TCGA-AA-A01T-01	10.1038/s41588-020-0678-2	TP	Colon	Colorectal cancer	Colorectal cancer	NA
10.1038/s41588-020-0678-2--TCGA-AA-A01V-01	10.1038/s41588-020-0678-2	TP	Colon	Colorectal cancer	Colorectal cancer	NA
10.1038/s41588-020-0678-2--TCGA-AA-A01X-01	10.1038/s41588-020-0678-2	TP	Colon	Colorectal cancer	Colorectal cancer	NA
10.1038/s41588-020-0678-2--TCGA-AA-A02O-01	10.1038/s41588-020-0678-2	TP	Colon	Colorectal cancer	Colorectal cancer	NA
10.1038/s41588-020-0678-2--TCGA-AA-A02Y-01	10.1038/s41588-020-0678-2	TP	Colon	Colorectal cancer	Colorectal cancer	NA
10.1038/s41588-020-0678-2--TCGA-AA-A03F-01	10.1038/s41588-020-0678-2	TP	Colon	Colorectal cancer	Colorectal cancer	NA
10.1038/s41588-020-0678-2--TCGA-AB-2905-03	10.1038/s41588-020-0678-2	TB	Blood	Acute myeloid leukemia	Acute myeloid leukemia	NA
10.1038/s41588-020-0678-2--TCGA-AB-2906-03	10.1038/s41588-020-0678-2	TB	Blood	Acute myeloid leukemia	Acute myeloid leukemia	NA
10.1038/s41588-020-0678-2--TCGA-AB-2907-03	10.1038/s41588-020-0678-2	TB	Blood	Acute myeloid leukemia	Acute myeloid leukemia	NA
10.1038/s41588-020-0678-2--TCGA-AB-2964-03	10.1038/s41588-020-0678-2	TB	Blood	Acute myeloid leukemia	Acute myeloid leukemia	NA
10.1038/s41588-020-0678-2--TCGA-AB-2965-03	10.1038/s41588-020-0678-2	TB	Blood	Acute myeloid leukemia	Acute myeloid leukemia	NA
10.1038/s41588-020-0678-2--TCGA-AB-2966-03	10.1038/s41588-020-0678-2	TB	Blood	Acute myeloid leukemia	Acute myeloid leukemia	NA
10.1038/s41588-020-0678-2--TCGA-AB-2968-03	10.1038/s41588-020-0678-2	TB	Blood	Acute myeloid leukemia	Acute myeloid leukemia	NA
10.1038/s41588-020-0678-2--TCGA-AB-2969-03	10.1038/s41588-020-0678-2	TB	Blood	Acute myeloid leukemia	Acute myeloid leukemia	NA
10.1038/s41588-020-0678-2--TCGA-AB-2971-03	10.1038/s41588-020-0678-2	TB	Blood	Acute myeloid leukemia	Acute myeloid leukemia	NA
10.1038/s41588-020-0678-2--TCGA-AB-2972-03	10.1038/s41588-020-0678-2	TB	Blood	Acute myeloid leukemia	Acute myeloid leukemia	NA
10.1038/s41588-020-0678-2--TCGA-AB-2973-03	10.1038/s41588-020-0678-2	TB	Blood	Acute myeloid leukemia	Acute myeloid leukemia	NA
10.1038/s41588-020-0678-2--TCGA-AB-2975-03	10.1038/s41588-020-0678-2	TB	Blood	Acute myeloid leukemia	Acute myeloid leukemia	NA
10.1038/s41588-020-0678-2--TCGA-AB-2976-03	10.1038/s41588-020-0678-2	TB	Blood	Acute myeloid leukemia	Acute myeloid leukemia	NA
10.1038/s41588-020-0678-2--TCGA-AB-2977-03	10.1038/s41588-020-0678-2	TB	Blood	Acute myeloid leukemia	Acute myeloid leukemia	NA
10.1038/s41588-020-0678-2--TCGA-AB-2978-03	10.1038/s41588-020-0678-2	TB	Blood	Acute myeloid leukemia	Acute myeloid leukemia	NA
10.1038/s41588-020-0678-2--TCGA-AB-2980-03	10.1038/s41588-020-0678-2	TB	Blood	Acute myeloid leukemia	Acute myeloid leukemia	NA
10.1038/s41588-020-0678-2--TCGA-AB-2982-03	10.1038/s41588-020-0678-2	TB	Blood	Acute myeloid leukemia	Acute myeloid leukemia	NA
10.1038/s41588-020-0678-2--TCGA-AB-2983-03	10.1038/s41588-020-0678-2	TB	Blood	Acute myeloid leukemia	Acute myeloid leukemia	NA
10.1038/s41588-020-0678-2--TCGA-AB-2985-03	10.1038/s41588-020-0678-2	TB	Blood	Acute myeloid leukemia	Acute myeloid leukemia	NA
10.1038/s41588-020-0678-2--TCGA-AB-2986-03	10.1038/s41588-020-0678-2	TB	Blood	Acute myeloid leukemia	Acute myeloid leukemia	NA
10.1038/s41588-020-0678-2--TCGA-AB-2987-03	10.1038/s41588-020-0678-2	TB	Blood	Acute myeloid leukemia	Acute myeloid leukemia	NA
10.1038/s41588-020-0678-2--TCGA-AB-2988-03	10.1038/s41588-020-0678-2	TB	Blood	Acute myeloid leukemia	Acute myeloid leukemia	NA
10.1038/s41588-020-0678-2--TCGA-AB-2989-03	10.1038/s41588-020-0678-2	TB	Blood	Acute myeloid leukemia	Acute myeloid leukemia	NA
10.1038/s41588-020-0678-2--TCGA-AB-2990-03	10.1038/s41588-020-0678-2	TB	Blood	Acute myeloid leukemia	Acute myeloid leukemia	NA
10.1038/s41588-020-0678-2--TCGA-AB-2991-03	10.1038/s41588-020-0678-2	TB	Blood	Acute myeloid leukemia	Acute myeloid leukemia	NA
10.1038/s41588-020-0678-2--TCGA-AB-2992-03	10.1038/s41588-020-0678-2	TB	Blood	Acute myeloid leukemia	Acute myeloid leukemia	NA
10.1038/s41588-020-0678-2--TCGA-AB-2993-03	10.1038/s41588-020-0678-2	TB	Blood	Acute myeloid leukemia	Acute myeloid leukemia	NA
10.1038/s41588-020-0678-2--TCGA-AB-2994-03	10.1038/s41588-020-0678-2	TB	Blood	Acute myeloid leukemia	Acute myeloid leukemia	NA
10.1038/s41588-020-0678-2--TCGA-AB-2995-03	10.1038/s41588-020-0678-2	TB	Blood	Acute myeloid leukemia	Acute myeloid leukemia	NA
10.1038/s41588-020-0678-2--TCGA-AB-2996-03	10.1038/s41588-020-0678-2	TB	Blood	Acute myeloid leukemia	Acute myeloid leukemia	NA
10.1038/s41588-020-0678-2--TCGA-AB-2997-03	10.1038/s41588-020-0678-2	TB	Blood	Acute myeloid leukemia	Acute myeloid leukemia	NA
10.1038/s41588-020-0678-2--TCGA-AB-2998-03	10.1038/s41588-020-0678-2	TB	Blood	Acute myeloid leukemia	Acute myeloid leukemia	NA
10.1038/s41588-020-0678-2--TCGA-AB-3000-03	10.1038/s41588-020-0678-2	TB	Blood	Acute myeloid leukemia	Acute myeloid leukemia	NA
10.1038/s41588-020-0678-2--TCGA-AB-3001-03	10.1038/s41588-020-0678-2	TB	Blood	Acute myeloid leukemia	Acute myeloid leukemia	NA
10.1038/s41588-020-0678-2--TCGA-AB-3002-03	10.1038/s41588-020-0678-2	TB	Blood	Acute myeloid leukemia	Acute myeloid leukemia	NA
10.1038/s41588-020-0678-2--TCGA-AB-3005-03	10.1038/s41588-020-0678-2	TB	Blood	Acute myeloid leukemia	Acute myeloid leukemia	NA
10.1038/s41588-020-0678-2--TCGA-AB-3006-03	10.1038/s41588-020-0678-2	TB	Blood	Acute myeloid leukemia	Acute myeloid leukemia	NA
10.1038/s41588-020-0678-2--TCGA-AB-3007-03	10.1038/s41588-020-0678-2	TB	Blood	Acute myeloid leukemia	Acute myeloid leukemia	NA
10.1038/s41588-020-0678-2--TCGA-AB-3008-03	10.1038/s41588-020-0678-2	TB	Blood	Acute myeloid leukemia	Acute myeloid leukemia	NA
10.1038/s41588-020-0678-2--TCGA-AB-3012-03	10.1038/s41588-020-0678-2	TB	Blood	Acute myeloid leukemia	Acute myeloid leukemia	NA
10.1038/s41588-020-0678-2--TCGA-AC-A2BK-01	10.1038/s41588-020-0678-2	TP	Breast	Breast cancer	Breast cancer	NA
10.1038/s41588-020-0678-2--TCGA-AD-6964-01	10.1038/s41588-020-0678-2	TP	Colon	Colorectal cancer	Colorectal cancer	NA
10.1038/s41588-020-0678-2--TCGA-AD-A5EJ-01	10.1038/s41588-020-0678-2	TP	Colon	Colorectal cancer	Colorectal cancer	NA
10.1038/s41588-020-0678-2--TCGA-AD-A5EK-01	10.1038/s41588-020-0678-2	TP	Colon	Colorectal cancer	Colorectal cancer	NA
10.1038/s41588-020-0678-2--TCGA-AF-2689-01	10.1038/s41588-020-0678-2	TP	Colon	Colorectal cancer	Colorectal cancer	NA
10.1038/s41588-020-0678-2--TCGA-AF-2691-01	10.1038/s41588-020-0678-2	TP	Colon	Colorectal cancer	Colorectal cancer	NA
10.1038/s41588-020-0678-2--TCGA-AF-3913-01	10.1038/s41588-020-0678-2	TP	Colon	Colorectal cancer	Colorectal cancer	NA
10.1038/s41588-020-0678-2--TCGA-AG-3574-01	10.1038/s41588-020-0678-2	TP	Colon	Colorectal cancer	Colorectal cancer	NA
10.1038/s41588-020-0678-2--TCGA-AG-3582-01	10.1038/s41588-020-0678-2	TP	Colon	Colorectal cancer	Colorectal cancer	NA
10.1038/s41588-020-0678-2--TCGA-AG-3593-01	10.1038/s41588-020-0678-2	TP	Colon	Colorectal cancer	Colorectal cancer	NA
10.1038/s41588-020-0678-2--TCGA-AG-3727-01	10.1038/s41588-020-0678-2	TP	Colon	Colorectal cancer	Colorectal cancer	NA
10.1038/s41588-020-0678-2--TCGA-AG-3885-01	10.1038/s41588-020-0678-2	TP	Colon	Colorectal cancer	Colorectal cancer	NA
10.1038/s41588-020-0678-2--TCGA-AG-3890-01	10.1038/s41588-020-0678-2	TP	Colon	Colorectal cancer	Colorectal cancer	NA
10.1038/s41588-020-0678-2--TCGA-AG-3896-01	10.1038/s41588-020-0678-2	TP	Colon	Colorectal cancer	Colorectal cancer	NA
10.1038/s41588-020-0678-2--TCGA-AG-3901-01	10.1038/s41588-020-0678-2	TP	Colon	Colorectal cancer	Colorectal cancer	NA
10.1038/s41588-020-0678-2--TCGA-AG-4007-01	10.1038/s41588-020-0678-2	TP	Colon	Colorectal cancer	Colorectal cancer	NA
10.1038/s41588-020-0678-2--TCGA-AG-4008-01	10.1038/s41588-020-0678-2	TP	Colon	Colorectal cancer	Colorectal cancer	NA
10.1038/s41588-020-0678-2--TCGA-AG-4015-01	10.1038/s41588-020-0678-2	TP	Colon	Colorectal cancer	Colorectal cancer	NA
10.1038/s41588-020-0678-2--TCGA-AG-A002-01	10.1038/s41588-020-0678-2	TP	Colon	Colorectal cancer	Colorectal cancer	NA
10.1038/s41588-020-0678-2--TCGA-AG-A032-01	10.1038/s41588-020-0678-2	TP	Colon	Colorectal cancer	Colorectal cancer	NA
10.1038/s41588-020-0678-2--TCGA-AJ-A23M-01	10.1038/s41588-020-0678-2	TP	Corpus uteri	Uterine corpus endometrial cancer	Uterine corpus endometrial cancer	NA
10.1038/s41588-020-0678-2--TCGA-AK-3428-01	10.1038/s41588-020-0678-2	TP	Kidney	Renal cancer	Renal cancer	NA
10.1038/s41588-020-0678-2--TCGA-AK-3454-01	10.1038/s41588-020-0678-2	TP	Kidney	Renal cancer	Renal cancer	NA
10.1038/s41588-020-0678-2--TCGA-AK-3455-01	10.1038/s41588-020-0678-2	TP	Kidney	Renal cancer	Renal cancer	NA
10.1038/s41588-020-0678-2--TCGA-AL-3467-01	10.1038/s41588-020-0678-2	TP	Kidney	Renal cancer	Renal cancer	NA
10.1038/s41588-020-0678-2--TCGA-AL-3468-01	10.1038/s41588-020-0678-2	TP	Kidney	Renal cancer	Renal cancer	NA
10.1038/s41588-020-0678-2--TCGA-AL-3472-01	10.1038/s41588-020-0678-2	TP	Kidney	Renal cancer	Renal cancer	NA
10.1038/s41588-020-0678-2--TCGA-AL-3473-01	10.1038/s41588-020-0678-2	TP	Kidney	Renal cancer	Renal cancer	NA
10.1038/s41588-020-0678-2--TCGA-AL-A5DJ-01	10.1038/s41588-020-0678-2	TP	Kidney	Renal cancer	Renal cancer	NA
10.1038/s41588-020-0678-2--TCGA-AN-A04D-01	10.1038/s41588-020-0678-2	TP	Breast	Breast cancer	Breast cancer	NA
10.1038/s41588-020-0678-2--TCGA-AN-A0AT-01	10.1038/s41588-020-0678-2	TP	Breast	Breast cancer	Breast cancer	NA
10.1038/s41588-020-0678-2--TCGA-AN-A0XR-01	10.1038/s41588-020-0678-2	TP	Breast	Breast cancer	Breast cancer	NA
10.1038/s41588-020-0678-2--TCGA-AO-A03L-01	10.1038/s41588-020-0678-2	TP	Breast	Breast cancer	Breast cancer	NA
10.1038/s41588-020-0678-2--TCGA-AO-A03N-01	10.1038/s41588-020-0678-2	TP	Breast	Breast cancer	Breast cancer	NA
10.1038/s41588-020-0678-2--TCGA-AO-A0J2-01	10.1038/s41588-020-0678-2	TP	Breast	Breast cancer	Breast cancer	NA
10.1038/s41588-020-0678-2--TCGA-AO-A0J4-01	10.1038/s41588-020-0678-2	TP	Breast	Breast cancer	Breast cancer	NA
10.1038/s41588-020-0678-2--TCGA-AO-A0J6-01	10.1038/s41588-020-0678-2	TP	Breast	Breast cancer	Breast cancer	NA
10.1038/s41588-020-0678-2--TCGA-AO-A0JF-01	10.1038/s41588-020-0678-2	TP	Breast	Breast cancer	Breast cancer	NA
10.1038/s41588-020-0678-2--TCGA-AO-A0JJ-01	10.1038/s41588-020-0678-2	TP	Breast	Breast cancer	Breast cancer	NA
10.1038/s41588-020-0678-2--TCGA-AO-A0JL-01	10.1038/s41588-020-0678-2	TP	Breast	Breast cancer	Breast cancer	NA
10.1038/s41588-020-0678-2--TCGA-AO-A0JM-01	10.1038/s41588-020-0678-2	TP	Breast	Breast cancer	Breast cancer	NA
10.1038/s41588-020-0678-2--TCGA-AO-A124-01	10.1038/s41588-020-0678-2	TP	Breast	Breast cancer	Breast cancer	NA
10.1038/s41588-020-0678-2--TCGA-AO-A12H-01	10.1038/s41588-020-0678-2	TP	Breast	Breast cancer	Breast cancer	NA
10.1038/s41588-020-0678-2--TCGA-AP-A051-01	10.1038/s41588-020-0678-2	TP	Corpus uteri	Uterine corpus endometrial cancer	Uterine corpus endometrial cancer	NA
10.1038/s41588-020-0678-2--TCGA-AP-A052-01	10.1038/s41588-020-0678-2	TP	Corpus uteri	Uterine corpus endometrial cancer	Uterine corpus endometrial cancer	NA
10.1038/s41588-020-0678-2--TCGA-AP-A053-01	10.1038/s41588-020-0678-2	TP	Corpus uteri	Uterine corpus endometrial cancer	Uterine corpus endometrial cancer	NA
10.1038/s41588-020-0678-2--TCGA-AP-A054-01	10.1038/s41588-020-0678-2	TP	Corpus uteri	Uterine corpus endometrial cancer	Uterine corpus endometrial cancer	NA
10.1038/s41588-020-0678-2--TCGA-AP-A05A-01	10.1038/s41588-020-0678-2	TP	Corpus uteri	Uterine corpus endometrial cancer	Uterine corpus endometrial cancer	NA
10.1038/s41588-020-0678-2--TCGA-AP-A05D-01	10.1038/s41588-020-0678-2	TP	Corpus uteri	Uterine corpus endometrial cancer	Uterine corpus endometrial cancer	NA
10.1038/s41588-020-0678-2--TCGA-AP-A05P-01	10.1038/s41588-020-0678-2	TP	Corpus uteri	Uterine corpus endometrial cancer	Uterine corpus endometrial cancer	NA
10.1038/s41588-020-0678-2--TCGA-AP-A0L8-01	10.1038/s41588-020-0678-2	TP	Corpus uteri	Uterine corpus endometrial cancer	Uterine corpus endometrial cancer	NA
10.1038/s41588-020-0678-2--TCGA-AP-A0L9-01	10.1038/s41588-020-0678-2	TP	Corpus uteri	Uterine corpus endometrial cancer	Uterine corpus endometrial cancer	NA
10.1038/s41588-020-0678-2--TCGA-AP-A0LD-01	10.1038/s41588-020-0678-2	TP	Corpus uteri	Uterine corpus endometrial cancer	Uterine corpus endometrial cancer	NA
10.1038/s41588-020-0678-2--TCGA-AP-A0LE-01	10.1038/s41588-020-0678-2	TP	Corpus uteri	Uterine corpus endometrial cancer	Uterine corpus endometrial cancer	NA
10.1038/s41588-020-0678-2--TCGA-AP-A0LF-01	10.1038/s41588-020-0678-2	TP	Corpus uteri	Uterine corpus endometrial cancer	Uterine corpus endometrial cancer	NA
10.1038/s41588-020-0678-2--TCGA-AP-A0LH-01	10.1038/s41588-020-0678-2	TP	Corpus uteri	Uterine corpus endometrial cancer	Uterine corpus endometrial cancer	NA
10.1038/s41588-020-0678-2--TCGA-AP-A0LI-01	10.1038/s41588-020-0678-2	TP	Corpus uteri	Uterine corpus endometrial cancer	Uterine corpus endometrial cancer	NA
10.1038/s41588-020-0678-2--TCGA-AP-A0LJ-01	10.1038/s41588-020-0678-2	TP	Corpus uteri	Uterine corpus endometrial cancer	Uterine corpus endometrial cancer	NA
10.1038/s41588-020-0678-2--TCGA-AP-A0LL-01	10.1038/s41588-020-0678-2	TP	Corpus uteri	Uterine corpus endometrial cancer	Uterine corpus endometrial cancer	NA
10.1038/s41588-020-0678-2--TCGA-AP-A0LO-01	10.1038/s41588-020-0678-2	TP	Corpus uteri	Uterine corpus endometrial cancer	Uterine corpus endometrial cancer	NA
10.1038/s41588-020-0678-2--TCGA-AP-A0LP-01	10.1038/s41588-020-0678-2	TP	Corpus uteri	Uterine corpus endometrial cancer	Uterine corpus endometrial cancer	NA
10.1038/s41588-020-0678-2--TCGA-AP-A0LQ-01	10.1038/s41588-020-0678-2	TP	Corpus uteri	Uterine corpus endometrial cancer	Uterine corpus endometrial cancer	NA
10.1038/s41588-020-0678-2--TCGA-AP-A0LT-01	10.1038/s41588-020-0678-2	TP	Corpus uteri	Uterine corpus endometrial cancer	Uterine corpus endometrial cancer	NA
10.1038/s41588-020-0678-2--TCGA-AQ-A04J-01	10.1038/s41588-020-0678-2	TP	Breast	Breast cancer	Breast cancer	NA
10.1038/s41588-020-0678-2--TCGA-AR-A0TX-01	10.1038/s41588-020-0678-2	TP	Breast	Breast cancer	Breast cancer	NA
10.1038/s41588-020-0678-2--TCGA-AR-A1AY-01	10.1038/s41588-020-0678-2	TP	Breast	Breast cancer	Breast cancer	NA
10.1038/s41588-020-0678-2--TCGA-AR-A24Z-01	10.1038/s41588-020-0678-2	TP	Breast	Breast cancer	Breast cancer	NA
10.1038/s41588-020-0678-2--TCGA-AR-A256-01	10.1038/s41588-020-0678-2	TP	Breast	Breast cancer	Breast cancer	NA
10.1038/s41588-020-0678-2--TCGA-AR-A2LK-01	10.1038/s41588-020-0678-2	TP	Breast	Breast cancer	Breast cancer	NA
10.1038/s41588-020-0678-2--TCGA-AX-A05S-01	10.1038/s41588-020-0678-2	TP	Corpus uteri	Uterine corpus endometrial cancer	Uterine corpus endometrial cancer	NA
10.1038/s41588-020-0678-2--TCGA-AX-A06B-01	10.1038/s41588-020-0678-2	TP	Corpus uteri	Uterine corpus endometrial cancer	Uterine corpus endometrial cancer	NA
10.1038/s41588-020-0678-2--TCGA-AX-A0IU-01	10.1038/s41588-020-0678-2	TP	Corpus uteri	Uterine corpus endometrial cancer	Uterine corpus endometrial cancer	NA
10.1038/s41588-020-0678-2--TCGA-AX-A0IW-01	10.1038/s41588-020-0678-2	TP	Corpus uteri	Uterine corpus endometrial cancer	Uterine corpus endometrial cancer	NA
10.1038/s41588-020-0678-2--TCGA-AX-A0J1-01	10.1038/s41588-020-0678-2	TP	Corpus uteri	Uterine corpus endometrial cancer	Uterine corpus endometrial cancer	NA
10.1038/s41588-020-0678-2--TCGA-AX-A1C8-01	10.1038/s41588-020-0678-2	TP	Corpus uteri	Uterine corpus endometrial cancer	Uterine corpus endometrial cancer	NA
10.1038/s41588-020-0678-2--TCGA-AX-A1CI-01	10.1038/s41588-020-0678-2	TP	Corpus uteri	Uterine corpus endometrial cancer	Uterine corpus endometrial cancer	NA
10.1038/s41588-020-0678-2--TCGA-AX-A1CJ-01	10.1038/s41588-020-0678-2	TP	Corpus uteri	Uterine corpus endometrial cancer	Uterine corpus endometrial cancer	NA
10.1038/s41588-020-0678-2--TCGA-AX-A2H5-01	10.1038/s41588-020-0678-2	TP	Corpus uteri	Uterine corpus endometrial cancer	Uterine corpus endometrial cancer	NA
10.1038/s41588-020-0678-2--TCGA-AX-A2HD-01	10.1038/s41588-020-0678-2	TP	Corpus uteri	Uterine corpus endometrial cancer	Uterine corpus endometrial cancer	NA
10.1038/s41588-020-0678-2--TCGA-AY-A54L-01	10.1038/s41588-020-0678-2	TP	Colon	Colorectal cancer	Colorectal cancer	NA
10.1038/s41588-020-0678-2--TCGA-AZ-4315-01	10.1038/s41588-020-0678-2	TP	Colon	Colorectal cancer	Colorectal cancer	NA
10.1038/s41588-020-0678-2--TCGA-AZ-6601-01	10.1038/s41588-020-0678-2	TP	Colon	Colorectal cancer	Colorectal cancer	NA
10.1038/s41588-020-0678-2--TCGA-B0-5094-01	10.1038/s41588-020-0678-2	TP	Kidney	Renal cancer	Renal cancer	NA
10.1038/s41588-020-0678-2--TCGA-B0-5693-01	10.1038/s41588-020-0678-2	TP	Kidney	Renal cancer	Renal cancer	NA
10.1038/s41588-020-0678-2--TCGA-B0-5695-01	10.1038/s41588-020-0678-2	TP	Kidney	Renal cancer	Renal cancer	NA
10.1038/s41588-020-0678-2--TCGA-B1-A47M-01	10.1038/s41588-020-0678-2	TP	Kidney	Renal cancer	Renal cancer	NA
10.1038/s41588-020-0678-2--TCGA-B1-A47N-01	10.1038/s41588-020-0678-2	TP	Kidney	Renal cancer	Renal cancer	NA
10.1038/s41588-020-0678-2--TCGA-B1-A47O-01	10.1038/s41588-020-0678-2	TP	Kidney	Renal cancer	Renal cancer	NA
10.1038/s41588-020-0678-2--TCGA-B2-3924-01	10.1038/s41588-020-0678-2	TP	Kidney	Renal cancer	Renal cancer	NA
10.1038/s41588-020-0678-2--TCGA-B2-4099-01	10.1038/s41588-020-0678-2	TP	Kidney	Renal cancer	Renal cancer	NA
10.1038/s41588-020-0678-2--TCGA-B2-4101-01	10.1038/s41588-020-0678-2	TP	Kidney	Renal cancer	Renal cancer	NA
10.1038/s41588-020-0678-2--TCGA-B2-4102-01	10.1038/s41588-020-0678-2	TP	Kidney	Renal cancer	Renal cancer	NA
10.1038/s41588-020-0678-2--TCGA-B2-5633-01	10.1038/s41588-020-0678-2	TP	Kidney	Renal cancer	Renal cancer	NA
10.1038/s41588-020-0678-2--TCGA-B2-5635-01	10.1038/s41588-020-0678-2	TP	Kidney	Renal cancer	Renal cancer	NA
10.1038/s41588-020-0678-2--TCGA-B3-3925-01	10.1038/s41588-020-0678-2	TP	Kidney	Renal cancer	Renal cancer	NA
10.1038/s41588-020-0678-2--TCGA-B3-3926-01	10.1038/s41588-020-0678-2	TP	Kidney	Renal cancer	Renal cancer	NA
10.1038/s41588-020-0678-2--TCGA-B3-4103-01	10.1038/s41588-020-0678-2	TP	Kidney	Renal cancer	Renal cancer	NA
[truncated: 1,398 more rows]

## Sheet: Sheet2
Sheet 2: normal samples
Run	sample source	sample_type	tissue	disease	Cell line
SRR4009228	SRA	Normal tissue	Brain	Normal tissue	Normal brain 3-6
SRR4009230	SRA	Normal tissue	Brain	Normal tissue	Normal brain 11-1
SRR4009222	SRA	Normal tissue	Colon	Normal tissue	UCSD normal colon
SRR4009226	SRA	Normal tissue	Prostate	Normal tissue	UCSD normal prostate
SRR4009227	SRA	Normal tissue	Brain	Normal tissue	Normal brain 1-4
SRR4009223	SRA	Normal tissue	Kidney	Normal tissue	UCSD normal kidney
SRR4009224	SRA	Normal tissue	Lung	Normal tissue	UCSD normal lung
SRR4009229	SRA	Normal tissue	Brain	Normal tissue	Normal brain 6-1
