# Supplementary material for: eccDNAdb: a database of extrachromosomal circular DNA profiles in human cancers
Source: Oncogene. 2022 Apr 6;41(19):2696–705. doi: 10.1038/s41388-022-02286-x (PMC9076536; doi:10.1038/s41388-022-02286-x)
Supplement: Supplementary file 5 — supplemental Table S3 [file 41388_2022_2286_MOESM5_ESM.xlsx]

## Sheet: Table_S3
Supplementary Table S3. Information about eccDNA genes in eccDNAdb
gene_name	eccDNAdb_ID	gene_location	gene_strand
CALM1P2	hsa_Chr7_2S_1	chr7:55327502-55327949	-
EGFR	hsa_Chr7_2S_1	chr7:55086710-55279321	+
ELDR	hsa_Chr7_2S_1	chr7:55303658-55323328	-
RP11-339F13.2	hsa_Chr7_2S_1	chr7:55311940-55313374	+
SEC61G-DT	hsa_Chr7_2S_1	chr7:54827041-54880420	+
PCDH9-AS3	hsa_Chr13_2S_1	chr13:67551564-67559908	+
RPSAP53	hsa_Chr13_2S_1	chr13:67840977-67841838	-
PCDH9-AS2	hsa_Chr13_2S_1	chr13:67399301-67489163	+
PCDH9-AS4	hsa_Chr13_2S_1	chr13:67565018-67576139	+
RP11-576O3.1	hsa_Chr13_2S_1	chr13:67695213-67730756	+
LINC00364	hsa_Chr13_2S_1	chr13:67900309-67954126	+
PCDH9	hsa_Chr13_2S_1	chr13:66876966-67804577	-
RP11-520F22.1	hsa_Chr13_2S_1	chr13:68151756-68361936	-
RP11-520F22.1	hsa_Chr13_1S_1	chr13:68151756-68361936	-
BCRP9	hsa_2Chr_6S_1	chr13:68364539-68364926	+
NPM1P22	hsa_2Chr_6S_1	chr13:68406008-68406959	-
OR7E111P	hsa_2Chr_6S_1	chr13:68476340-68477353	+
OR7E33P	hsa_2Chr_6S_1	chr13:68485118-68486083	+
RP11-520F22.1	hsa_2Chr_6S_1	chr13:68151756-68361936	-
RP11-520F22.1	hsa_2Chr_6S_1	chr13:68151756-68361936	-
RP11-520F22.1	hsa_2Chr_6S_1	chr13:68151756-68361936	-
EGFR	hsa_2Chr_6S_1	chr7:55086710-55279321	+
EGFR-AS1	hsa_2Chr_6S_1	chr7:55247443-55256627	-
CALM1P2	hsa_2Chr_6S_1	chr7:55327502-55327949	-
EGFR	hsa_2Chr_6S_1	chr7:55086710-55279321	+
ELDR	hsa_2Chr_6S_1	chr7:55303658-55323328	-
RP11-339F13.2	hsa_2Chr_6S_1	chr7:55311940-55313374	+
RP11-520F22.1	hsa_Chr13_3S_1	chr13:68151756-68361936	-
RP11-338L17.1	hsa_Chr13_3S_1	chr13:68599971-68611263	+
SNORA73	hsa_2Chr_7S_1	chr7:54933511-54933717	+
RP4-791C19.1	hsa_2Chr_7S_1	chr7:55001392-55005877	+
SEC61G-DT	hsa_2Chr_7S_1	chr7:54827041-54880420	+
EGFR	hsa_2Chr_7S_1	chr7:55086710-55279321	+
EGFR-AS1	hsa_2Chr_7S_1	chr7:55247443-55256627	-
EGFR	hsa_2Chr_7S_1	chr7:55086710-55279321	+
RP11-520F22.1	hsa_2Chr_7S_1	chr13:68151756-68361936	-
RP11-520F22.1	hsa_2Chr_7S_1	chr13:68151756-68361936	-
IPO7P2	hsa_2Chr_5S_1	chr13:24696204-24697953	-
MIR2276	hsa_2Chr_5S_1	chr13:24736555-24736643	+
SPATA13-AS1	hsa_2Chr_5S_1	chr13:24826887-24828577	-
RP11-307N16.7	hsa_2Chr_5S_1	chr13:24897159-24897595	+
NUS1P3	hsa_2Chr_5S_1	chr13:24902349-24903210	+
C1QTNF9-AS1	hsa_2Chr_5S_1	chr13:24889863-24895736	-
LINC00566	hsa_2Chr_5S_1	chr13:24905588-24911259	+
CYCSP33	hsa_2Chr_5S_1	chr13:24974841-24975167	+
C1QTNF9	hsa_2Chr_5S_1	chr13:24881304-24896673	+
RP11-307N16.6	hsa_2Chr_5S_1	chr13:24553839-24895169	+
SPATA13	hsa_2Chr_5S_1	chr13:24553944-24881212	+
RP11-520F22.1	hsa_2Chr_5S_1	chr13:68151756-68361936	-
RP11-520F22.1	hsa_2Chr_5S_1	chr13:68151756-68361936	-
EGFR-AS1	hsa_2Chr_5S_1	chr7:55247443-55256627	-
EGFR	hsa_2Chr_5S_1	chr7:55086710-55279321	+
RP11-520F22.1	hsa_2Chr_4S_1	chr13:68151756-68361936	-
RP11-520F22.1	hsa_Chr13_2S_2	chr13:68151756-68361936	-
EGFR-AS1	hsa_Chr7_3S_1	chr7:55247443-55256627	-
CALM1P2	hsa_Chr7_3S_1	chr7:55327502-55327949	-
RP11-310H4.1	hsa_Chr7_3S_1	chr7:55640864-55656029	+
RP11-310H4.2	hsa_Chr7_3S_1	chr7:55659767-55660886	+
RP11-310H4.3	hsa_Chr7_3S_1	chr7:55661470-55662699	+
RP11-775L16.1	hsa_Chr7_3S_1	chr7:55410009-55412651	+
LANCL2	hsa_Chr7_3S_1	chr7:55433030-55501430	+
EGFR	hsa_Chr7_3S_1	chr7:55086710-55279321	+
ELDR	hsa_Chr7_3S_1	chr7:55303658-55323328	-
RP11-339F13.2	hsa_Chr7_3S_1	chr7:55311940-55313374	+
VOPP1	hsa_Chr7_3S_1	chr7:55503749-55640681	-
TUBBP6	hsa_Chr7_3S_1	chr7:55713313-55714644	+
CDC42P2	hsa_Chr7_3S_1	chr7:55705967-55706535	-
RNU6-389P	hsa_Chr7_3S_1	chr7:55753670-55753774	+
SUMO2P3	hsa_Chr7_3S_1	chr7:55799837-55800124	+
RP11-613E4.4	hsa_Chr7_3S_1	chr7:55810766-55811150	+
CICP11	hsa_Chr7_3S_1	chr7:55804472-55807298	+
RP11-613E4.5	hsa_Chr7_3S_1	chr7:55809218-55809562	+
RP11-419M24.2	hsa_Chr7_3S_1	chr7:55865639-55866173	-
CICP12	hsa_Chr7_3S_1	chr7:55865727-55866569	+
RNU6-1126P	hsa_Chr7_3S_1	chr7:55857061-55857167	+
RP11-419M24.1	hsa_Chr7_3S_1	chr7:55878472-55879104	-
RP11-419M24.4	hsa_Chr7_3S_1	chr7:55945605-55945857	+
RP11-419M24.5	hsa_Chr7_3S_1	chr7:55944431-55944717	-
RN7SL64P	hsa_Chr7_3S_1	chr7:55960419-55960689	+
MRPS17	hsa_Chr7_3S_1	chr7:56019570-56024193	+
RP11-310H4.6	hsa_Chr7_3S_1	chr7:55724461-55746183	-
FKBP9P1	hsa_Chr7_3S_1	chr7:55748767-55780945	-
SEPTIN14	hsa_Chr7_3S_1	chr7:55861233-55930448	-
NIPSNAP2	hsa_Chr7_3S_1	chr7:56019486-56067874	+
PSPHP1	hsa_Chr7_3S_1	chr7:55832490-55840981	+
ZNF713	hsa_Chr7_3S_1	chr7:55955149-56010223	+
RP11-15K19.2	hsa_Chr7_3S_1	chr7:55954970-56022932	+
PSPH	hsa_Chr7_3S_1	chr7:56078744-56119297	-
SNORA73	hsa_Chr7_3S_1	chr7:54933511-54933717	+
RP4-791C19.1	hsa_Chr7_3S_1	chr7:55001392-55005877	+
SEC61G-DT	hsa_Chr7_3S_1	chr7:54827041-54880420	+
EGFR	hsa_Chr7_3S_1	chr7:55086710-55279321	+
EGFR-AS1	hsa_Chr7_2S_2	chr7:55247443-55256627	-
CALM1P2	hsa_Chr7_2S_2	chr7:55327502-55327949	-
RP11-310H4.1	hsa_Chr7_2S_2	chr7:55640864-55656029	+
RP11-310H4.2	hsa_Chr7_2S_2	chr7:55659767-55660886	+
RP11-310H4.3	hsa_Chr7_2S_2	chr7:55661470-55662699	+
TUBBP6	hsa_Chr7_2S_2	chr7:55713313-55714644	+
CDC42P2	hsa_Chr7_2S_2	chr7:55705967-55706535	-
RNU6-389P	hsa_Chr7_2S_2	chr7:55753670-55753774	+
SUMO2P3	hsa_Chr7_2S_2	chr7:55799837-55800124	+
RP11-613E4.4	hsa_Chr7_2S_2	chr7:55810766-55811150	+
CICP11	hsa_Chr7_2S_2	chr7:55804472-55807298	+
RP11-613E4.5	hsa_Chr7_2S_2	chr7:55809218-55809562	+
RP11-419M24.2	hsa_Chr7_2S_2	chr7:55865639-55866173	-
CICP12	hsa_Chr7_2S_2	chr7:55865727-55866569	+
RNU6-1126P	hsa_Chr7_2S_2	chr7:55857061-55857167	+
RP11-419M24.1	hsa_Chr7_2S_2	chr7:55878472-55879104	-
RP11-419M24.4	hsa_Chr7_2S_2	chr7:55945605-55945857	+
RP11-419M24.5	hsa_Chr7_2S_2	chr7:55944431-55944717	-
RN7SL64P	hsa_Chr7_2S_2	chr7:55960419-55960689	+
MRPS17	hsa_Chr7_2S_2	chr7:56019570-56024193	+
RP11-775L16.1	hsa_Chr7_2S_2	chr7:55410009-55412651	+
RP11-310H4.6	hsa_Chr7_2S_2	chr7:55724461-55746183	-
FKBP9P1	hsa_Chr7_2S_2	chr7:55748767-55780945	-
SEPTIN14	hsa_Chr7_2S_2	chr7:55861233-55930448	-
NIPSNAP2	hsa_Chr7_2S_2	chr7:56019486-56067874	+
LANCL2	hsa_Chr7_2S_2	chr7:55433030-55501430	+
EGFR	hsa_Chr7_2S_2	chr7:55086710-55279321	+
ELDR	hsa_Chr7_2S_2	chr7:55303658-55323328	-
RP11-339F13.2	hsa_Chr7_2S_2	chr7:55311940-55313374	+
PSPHP1	hsa_Chr7_2S_2	chr7:55832490-55840981	+
ZNF713	hsa_Chr7_2S_2	chr7:55955149-56010223	+
RP11-15K19.2	hsa_Chr7_2S_2	chr7:55954970-56022932	+
PSPH	hsa_Chr7_2S_2	chr7:56078744-56119297	-
VOPP1	hsa_Chr7_2S_2	chr7:55503749-55640681	-
SNORA73	hsa_Chr7_2S_2	chr7:54933511-54933717	+
RP4-791C19.1	hsa_Chr7_2S_2	chr7:55001392-55005877	+
SEC61G-DT	hsa_Chr7_2S_2	chr7:54827041-54880420	+
EGFR	hsa_Chr7_2S_2	chr7:55086710-55279321	+
AL359709.2	hsa_Chr6_2S_1	chr6:105644728-105644811	-
RP3-355L5.4	hsa_Chr6_2S_1	chr6:105726891-105729630	+
RP3-355L5.3	hsa_Chr6_2S_1	chr6:105746024-105746770	+
RPL35P3	hsa_Chr6_2S_1	chr6:105750328-105750698	-
PREP	hsa_Chr6_2S_1	chr6:105721093-105901937	-
RP3-359N14.3	hsa_Chr6_2S_1	chr6:105851082-106036677	+
RNU6-527P	hsa_Chr6_2S_1	chr6:107055591-107055694	+
RPL21P65	hsa_Chr6_2S_1	chr6:107090338-107090803	+
LINC02526	hsa_Chr6_2S_1	chr6:107143410-107147869	+
RNU6-117P	hsa_Chr6_2S_1	chr6:107186823-107186929	-
MIR587	hsa_Chr6_2S_1	chr6:107232000-107232095	+
RTN4IP1	hsa_Chr6_2S_1	chr6:107018646-107077373	-
QRSL1	hsa_Chr6_2S_1	chr6:107077453-107116292	+
LINC02532	hsa_Chr6_2S_1	chr6:107153209-107236023	-
AL359709.2	hsa_Chr6_1S_1	chr6:105644728-105644811	-
RP3-355L5.4	hsa_Chr6_1S_1	chr6:105726891-105729630	+
RP3-355L5.3	hsa_Chr6_1S_1	chr6:105746024-105746770	+
RPL35P3	hsa_Chr6_1S_1	chr6:105750328-105750698	-
RP3-359N14.1	hsa_Chr6_1S_1	chr6:106114201-106115873	+
RN7SKP211	hsa_Chr6_1S_1	chr6:106352248-106352562	+
RP1-134E15.3	hsa_Chr6_1S_1	chr6:106548015-106548468	+
RN7SL47P	hsa_Chr6_1S_1	chr6:106731290-106731586	-
RNU6-344P	hsa_Chr6_1S_1	chr6:106752051-106752161	+
Y_RNA	hsa_Chr6_1S_1	chr6:106868581-106868682	+
RNA5SP211	hsa_Chr6_1S_1	chr6:106897256-106897372	+
Y_RNA	hsa_Chr6_1S_1	chr6:106902703-106902804	+
RP3-335E1.1	hsa_Chr6_1S_1	chr6:106899371-106905123	-
RNU6-527P	hsa_Chr6_1S_1	chr6:107055591-107055694	+
RPL21P65	hsa_Chr6_1S_1	chr6:107090338-107090803	+
LINC02526	hsa_Chr6_1S_1	chr6:107143410-107147869	+
RNU6-117P	hsa_Chr6_1S_1	chr6:107186823-107186929	-
MIR587	hsa_Chr6_1S_1	chr6:107232000-107232095	+
LINC02836	hsa_Chr6_1S_1	chr6:106060542-106080171	-
PRDM1	hsa_Chr6_1S_1	chr6:106441338-106557814	+
RP11-404H14.1	hsa_Chr6_1S_1	chr6:106806441-106807592	-
RTN4IP1	hsa_Chr6_1S_1	chr6:107018646-107077373	-
PREP	hsa_Chr6_1S_1	chr6:105721093-105901937	-
ATG5	hsa_Chr6_1S_1	chr6:106493298-106773666	-
RP11-114N1.1	hsa_Chr6_1S_1	chr6:106127253-106340916	-
QRSL1	hsa_Chr6_1S_1	chr6:107077453-107116292	+
LINC02532	hsa_Chr6_1S_1	chr6:107153209-107236023	-
CRYBG1	hsa_Chr6_1S_1	chr6:106808592-107019892	+
RP3-359N14.3	hsa_Chr6_1S_1	chr6:105851082-106036677	+
RNA5SP211	hsa_Chr6_2S_2	chr6:106897256-106897372	+
Y_RNA	hsa_Chr6_2S_2	chr6:106902703-106902804	+
RP3-335E1.1	hsa_Chr6_2S_2	chr6:106899371-106905123	-
RTN4IP1	hsa_Chr6_2S_2	chr6:107018646-107077373	-
CRYBG1	hsa_Chr6_2S_2	chr6:106808592-107019892	+
RTN4IP1	hsa_Chr6_2S_2	chr6:107018646-107077373	-
RNU6-527P	hsa_Chr6_3S_1	chr6:107055591-107055694	+
RPL21P65	hsa_Chr6_3S_1	chr6:107090338-107090803	+
LINC02526	hsa_Chr6_3S_1	chr6:107143410-107147869	+
RNU6-117P	hsa_Chr6_3S_1	chr6:107186823-107186929	-
MIR587	hsa_Chr6_3S_1	chr6:107232000-107232095	+
RNU6-1299P	hsa_Chr6_3S_1	chr6:107454275-107454374	+
RP11-300D11.3	hsa_Chr6_3S_1	chr6:107513504-107513777	+
RPS24P12	hsa_Chr6_3S_1	chr6:107550963-107551356	+
RP1-67A8.3	hsa_Chr6_3S_1	chr6:107831007-107832925	-
RPL23AP50	hsa_Chr6_3S_1	chr6:108253004-108253458	+
RNU6-437P	hsa_Chr6_3S_1	chr6:108251292-108251386	+
RP1-191J18.66	hsa_Chr6_3S_1	chr6:108278617-108281190	+
MTHFD2P3	hsa_Chr6_3S_1	chr6:108307015-108307235	-
RP1-191J18.65	hsa_Chr6_3S_1	chr6:108306293-108306894	-
SNORA73	hsa_Chr6_3S_1	chr6:108306863-108306983	-
RPL3P7	hsa_Chr6_3S_1	chr6:108325561-108326772	-
RP1-111B22.3	hsa_Chr6_3S_1	chr6:108351453-108351922	-
Y_RNA	hsa_Chr6_3S_1	chr6:108382022-108382134	+
RP3-429G5.5	hsa_Chr6_3S_1	chr6:108500075-108500521	+
RNA5SP212	hsa_Chr6_3S_1	chr6:108573605-108573711	+
RP1-128O3.5	hsa_Chr6_3S_1	chr6:108573418-108573604	+
snoU13	hsa_Chr6_3S_1	chr6:108564659-108564762	+
RP1-128O3.7	hsa_Chr6_3S_1	chr6:108582492-108590404	+
RP1-128O3.4	hsa_Chr6_3S_1	chr6:108596846-108597750	+
RNU6-1144P	hsa_Chr6_3S_1	chr6:108613970-108614073	+
RP1-128O3.6	hsa_Chr6_3S_1	chr6:108639283-108639608	+
RP11-72I2.2	hsa_Chr6_3S_1	chr6:108680288-108681067	-
RP11-72I2.1	hsa_Chr6_3S_1	chr6:108693976-108694131	-
RP3-466I7.1	hsa_Chr6_3S_1	chr6:108708716-108709284	+
RNU6-770P	hsa_Chr6_3S_1	chr6:108713277-108713381	+
RP11-697G4.4	hsa_Chr6_3S_1	chr6:108872221-108872410	-
SUMO2P8	hsa_Chr6_3S_1	chr6:108939203-108939488	-
ZNF259P1	hsa_Chr6_3S_1	chr6:109103329-109108256	-
RP3-354J5.3	hsa_Chr6_3S_1	chr6:109138883-109139129	+
RP11-249L21.2	hsa_Chr6_3S_1	chr6:109177603-109177940	-
ATP5MFP2	hsa_Chr6_3S_1	chr6:109228818-109229076	-
ARMC2-AS1	hsa_Chr6_3S_1	chr6:109244179-109245306	-
RP11-787I22.3	hsa_Chr6_3S_1	chr6:109319685-109320328	+
RNU6-653P	hsa_Chr6_3S_1	chr6:109380712-109380817	-
PTCHD3P3	hsa_Chr6_3S_1	chr6:109609774-109611706	-
RP11-425D10.1	hsa_Chr6_3S_1	chr6:109609643-109609765	+
snoU13	hsa_Chr6_3S_1	chr6:109612458-109612561	-
Y_RNA	hsa_Chr6_3S_1	chr6:109626697-109626798	+
RPL7P28	hsa_Chr6_3S_1	chr6:109648378-109649117	-
RP11-425D10.10	hsa_Chr6_3S_1	chr6:109703998-109704869	+
AL109947.1	hsa_Chr6_3S_1	chr6:109755377-109755443	-
SMPD2	hsa_Chr6_3S_1	chr6:109761927-109765122	+
AL109947.2	hsa_Chr6_3S_1	chr6:109825590-109825729	+
RTN4IP1	hsa_Chr6_3S_1	chr6:107018646-107077373	-
MTRES1	hsa_Chr6_3S_1	chr6:107349403-107372790	+
BEND3	hsa_Chr6_3S_1	chr6:107386386-107436719	-
RP1-47M23.3	hsa_Chr6_3S_1	chr6:108018503-108021422	-
OSTM1-AS1	hsa_Chr6_3S_1	chr6:108444661-108480596	+
NR2E1	hsa_Chr6_3S_1	chr6:108487226-108510009	+
SNX3	hsa_Chr6_3S_1	chr6:108532426-108582450	-
RP11-249L21.6	hsa_Chr6_3S_1	chr6:109120132-109158316	+
LINC00222	hsa_Chr6_3S_1	chr6:109072857-109091145	+
CD164	hsa_Chr6_3S_1	chr6:109687717-109703670	-
MICAL1	hsa_Chr6_3S_1	chr6:109765265-109787171	-
RP5-919F19.5	hsa_Chr6_3S_1	chr6:109804841-109828003	+
ZBTB24	hsa_Chr6_3S_1	chr6:109783797-109804422	-
PPIL6	hsa_Chr6_3S_1	chr6:109711418-109762374	-
QRSL1	hsa_Chr6_3S_1	chr6:107077453-107116292	+
SOBP	hsa_Chr6_3S_1	chr6:107811310-107982510	+
LINC02532	hsa_Chr6_3S_1	chr6:107153209-107236023	-
PDSS2	hsa_Chr6_3S_1	chr6:107473766-107780768	-
OSTM1	hsa_Chr6_3S_1	chr6:108362613-108487058	-
SEC63	hsa_Chr6_3S_1	chr6:108188960-108279412	-
FOXO3	hsa_Chr6_3S_1	chr6:108881038-109005977	+
AFG1L	hsa_Chr6_3S_1	chr6:108616195-108847999	+
RP3-466I7.2	hsa_Chr6_3S_1	chr6:108763084-108879489	-
SCML4	hsa_Chr6_3S_1	chr6:108023358-108145521	-
CCDC162P	hsa_Chr6_3S_1	chr6:109487034-109676266	+
CEP57L1	hsa_Chr6_3S_1	chr6:109416313-109495621	+
SESN1	hsa_Chr6_3S_1	chr6:109307640-109416022	-
ARMC2	hsa_Chr6_3S_1	chr6:109169619-109295679	+
AK9	hsa_Chr6_3S_1	chr6:109814058-110012420	-
FIG4	hsa_Chr6_3S_1	chr6:110011812-110199301	+
GPR6	hsa_Chr6_3S_1	chr6:110299459-110301923	+
RP11-181P4.2	hsa_Chr6_3S_1	chr6:110341214-110361444	-
CDC40	hsa_Chr6_3S_1	chr6:110501344-110575478	+
WASF1	hsa_Chr6_3S_1	chr6:110421022-110501207	-
FIG4	hsa_Chr6_3S_1	chr6:110011812-110199301	+
RN7SL47P	hsa_Chr6_3S_1	chr6:106731290-106731586	-
RNU6-344P	hsa_Chr6_3S_1	chr6:106752051-106752161	+
Y_RNA	hsa_Chr6_3S_1	chr6:106868581-106868682	+
RNA5SP211	hsa_Chr6_3S_1	chr6:106897256-106897372	+
Y_RNA	hsa_Chr6_3S_1	chr6:106902703-106902804	+
RP3-335E1.1	hsa_Chr6_3S_1	chr6:106899371-106905123	-
RNU6-527P	hsa_Chr6_3S_1	chr6:107055591-107055694	+
RP11-404H14.1	hsa_Chr6_3S_1	chr6:106806441-106807592	-
RTN4IP1	hsa_Chr6_3S_1	chr6:107018646-107077373	-
ATG5	hsa_Chr6_3S_1	chr6:106493298-106773666	-
CRYBG1	hsa_Chr6_3S_1	chr6:106808592-107019892	+
GSDMB	hsa_Chr17_1S_1	chr17:38060848-38076107	-
ORMDL3	hsa_Chr17_1S_1	chr17:38077294-38083854	-
LRRC3C	hsa_Chr17_1S_1	chr17:38083985-38101252	+
RP11-387H17.4	hsa_Chr17_1S_1	chr17:38083995-38095854	+
VSTM2A-OT1	hsa_Chr7_4S_1	chr7:54624663-54639419	+
GS1-18A18.2	hsa_Chr7_4S_1	chr7:54643745-54646487	-
RNU6-1125P	hsa_Chr7_4S_1	chr7:54688718-54688824	+
RPL31P35	hsa_Chr7_4S_1	chr7:54724051-54724427	+
CTD-2016H9.1	hsa_Chr7_4S_1	chr7:54743910-54745062	+
GS1-18A18.4	hsa_Chr7_4S_1	chr7:54789417-54798740	+
SNORA73	hsa_Chr7_4S_1	chr7:54933511-54933717	+
RP4-791C19.1	hsa_Chr7_4S_1	chr7:55001392-55005877	+
EGFR-AS1	hsa_Chr7_4S_1	chr7:55247443-55256627	-
CALM1P2	hsa_Chr7_4S_1	chr7:55327502-55327949	-
RP11-310H4.1	hsa_Chr7_4S_1	chr7:55640864-55656029	+
RP11-310H4.2	hsa_Chr7_4S_1	chr7:55659767-55660886	+
RP11-310H4.3	hsa_Chr7_4S_1	chr7:55661470-55662699	+
VSTM2A	hsa_Chr7_4S_1	chr7:54610018-54638773	+
SEC61G-DT	hsa_Chr7_4S_1	chr7:54827041-54880420	+
SEC61G	hsa_Chr7_4S_1	chr7:54819943-54827667	-
RP11-775L16.1	hsa_Chr7_4S_1	chr7:55410009-55412651	+
LANCL2	hsa_Chr7_4S_1	chr7:55433030-55501430	+
EGFR	hsa_Chr7_4S_1	chr7:55086710-55279321	+
ELDR	hsa_Chr7_4S_1	chr7:55303658-55323328	-
RP11-339F13.2	hsa_Chr7_4S_1	chr7:55311940-55313374	+
VOPP1	hsa_Chr7_4S_1	chr7:55503749-55640681	-
VSTM2A-OT1	hsa_Chr7_4S_1	chr7:54624663-54639419	+
GS1-18A18.2	hsa_Chr7_4S_1	chr7:54643745-54646487	-
RNU6-1125P	hsa_Chr7_4S_1	chr7:54688718-54688824	+
RPL31P35	hsa_Chr7_4S_1	chr7:54724051-54724427	+
CTD-2016H9.1	hsa_Chr7_4S_1	chr7:54743910-54745062	+
GS1-18A18.4	hsa_Chr7_4S_1	chr7:54789417-54798740	+
SNORA73	hsa_Chr7_4S_1	chr7:54933511-54933717	+
RP4-791C19.1	hsa_Chr7_4S_1	chr7:55001392-55005877	+
EGFR-AS1	hsa_Chr7_4S_1	chr7:55247443-55256627	-
CALM1P2	hsa_Chr7_4S_1	chr7:55327502-55327949	-
RP11-310H4.1	hsa_Chr7_4S_1	chr7:55640864-55656029	+
RP11-310H4.2	hsa_Chr7_4S_1	chr7:55659767-55660886	+
RP11-310H4.3	hsa_Chr7_4S_1	chr7:55661470-55662699	+
VSTM2A	hsa_Chr7_4S_1	chr7:54610018-54638773	+
SEC61G-DT	hsa_Chr7_4S_1	chr7:54827041-54880420	+
SEC61G	hsa_Chr7_4S_1	chr7:54819943-54827667	-
RP11-775L16.1	hsa_Chr7_4S_1	chr7:55410009-55412651	+
EGFR	hsa_Chr7_4S_1	chr7:55086710-55279321	+
ELDR	hsa_Chr7_4S_1	chr7:55303658-55323328	-
LANCL2	hsa_Chr7_4S_1	chr7:55433030-55501430	+
RP11-339F13.2	hsa_Chr7_4S_1	chr7:55311940-55313374	+
VOPP1	hsa_Chr7_4S_1	chr7:55503749-55640681	-
CALM1P2	hsa_Chr7_4S_1	chr7:55327502-55327949	-
RP11-310H4.1	hsa_Chr7_4S_1	chr7:55640864-55656029	+
RP11-310H4.2	hsa_Chr7_4S_1	chr7:55659767-55660886	+
RP11-310H4.3	hsa_Chr7_4S_1	chr7:55661470-55662699	+
RP11-775L16.1	hsa_Chr7_4S_1	chr7:55410009-55412651	+
LANCL2	hsa_Chr7_4S_1	chr7:55433030-55501430	+
EGFR	hsa_Chr7_4S_1	chr7:55086710-55279321	+
ELDR	hsa_Chr7_4S_1	chr7:55303658-55323328	-
RP11-339F13.2	hsa_Chr7_4S_1	chr7:55311940-55313374	+
VOPP1	hsa_Chr7_4S_1	chr7:55503749-55640681	-
LINC01445	hsa_Chr7_4S_1	chr7:54398363-54522786	+
SLC25A5P3	hsa_Chr7_4S_1	chr7:54487137-54488021	+
LINC01445	hsa_Chr7_4S_1	chr7:54398363-54522786	+
SLC25A5P3	hsa_Chr7_4S_1	chr7:54487137-54488021	+
LINC01445	hsa_Chr7_4S_1	chr7:54398363-54522786	+
VSTM2A-OT1	hsa_Chr7_6S_1	chr7:54624663-54639419	+
GS1-18A18.2	hsa_Chr7_6S_1	chr7:54643745-54646487	-
RNU6-1125P	hsa_Chr7_6S_1	chr7:54688718-54688824	+
RPL31P35	hsa_Chr7_6S_1	chr7:54724051-54724427	+
CTD-2016H9.1	hsa_Chr7_6S_1	chr7:54743910-54745062	+
GS1-18A18.4	hsa_Chr7_6S_1	chr7:54789417-54798740	+
SNORA73	hsa_Chr7_6S_1	chr7:54933511-54933717	+
RP4-791C19.1	hsa_Chr7_6S_1	chr7:55001392-55005877	+
EGFR-AS1	hsa_Chr7_6S_1	chr7:55247443-55256627	-
CALM1P2	hsa_Chr7_6S_1	chr7:55327502-55327949	-
RP11-310H4.1	hsa_Chr7_6S_1	chr7:55640864-55656029	+
RP11-310H4.2	hsa_Chr7_6S_1	chr7:55659767-55660886	+
RP11-310H4.3	hsa_Chr7_6S_1	chr7:55661470-55662699	+
VSTM2A	hsa_Chr7_6S_1	chr7:54610018-54638773	+
SEC61G-DT	hsa_Chr7_6S_1	chr7:54827041-54880420	+
SEC61G	hsa_Chr7_6S_1	chr7:54819943-54827667	-
RP11-775L16.1	hsa_Chr7_6S_1	chr7:55410009-55412651	+
LANCL2	hsa_Chr7_6S_1	chr7:55433030-55501430	+
EGFR	hsa_Chr7_6S_1	chr7:55086710-55279321	+
ELDR	hsa_Chr7_6S_1	chr7:55303658-55323328	-
RP11-339F13.2	hsa_Chr7_6S_1	chr7:55311940-55313374	+
VOPP1	hsa_Chr7_6S_1	chr7:55503749-55640681	-
VSTM2A-OT1	hsa_Chr7_6S_1	chr7:54624663-54639419	+
GS1-18A18.2	hsa_Chr7_6S_1	chr7:54643745-54646487	-
RNU6-1125P	hsa_Chr7_6S_1	chr7:54688718-54688824	+
RPL31P35	hsa_Chr7_6S_1	chr7:54724051-54724427	+
CTD-2016H9.1	hsa_Chr7_6S_1	chr7:54743910-54745062	+
GS1-18A18.4	hsa_Chr7_6S_1	chr7:54789417-54798740	+
SNORA73	hsa_Chr7_6S_1	chr7:54933511-54933717	+
RP4-791C19.1	hsa_Chr7_6S_1	chr7:55001392-55005877	+
EGFR-AS1	hsa_Chr7_6S_1	chr7:55247443-55256627	-
CALM1P2	hsa_Chr7_6S_1	chr7:55327502-55327949	-
RP11-310H4.1	hsa_Chr7_6S_1	chr7:55640864-55656029	+
RP11-310H4.2	hsa_Chr7_6S_1	chr7:55659767-55660886	+
RP11-310H4.3	hsa_Chr7_6S_1	chr7:55661470-55662699	+
VSTM2A	hsa_Chr7_6S_1	chr7:54610018-54638773	+
SEC61G-DT	hsa_Chr7_6S_1	chr7:54827041-54880420	+
SEC61G	hsa_Chr7_6S_1	chr7:54819943-54827667	-
RP11-775L16.1	hsa_Chr7_6S_1	chr7:55410009-55412651	+
EGFR	hsa_Chr7_6S_1	chr7:55086710-55279321	+
ELDR	hsa_Chr7_6S_1	chr7:55303658-55323328	-
LANCL2	hsa_Chr7_6S_1	chr7:55433030-55501430	+
RP11-339F13.2	hsa_Chr7_6S_1	chr7:55311940-55313374	+
VOPP1	hsa_Chr7_6S_1	chr7:55503749-55640681	-
VSTM2A-OT1	hsa_Chr7_6S_1	chr7:54624663-54639419	+
GS1-18A18.2	hsa_Chr7_6S_1	chr7:54643745-54646487	-
RNU6-1125P	hsa_Chr7_6S_1	chr7:54688718-54688824	+
RPL31P35	hsa_Chr7_6S_1	chr7:54724051-54724427	+
CTD-2016H9.1	hsa_Chr7_6S_1	chr7:54743910-54745062	+
GS1-18A18.4	hsa_Chr7_6S_1	chr7:54789417-54798740	+
SNORA73	hsa_Chr7_6S_1	chr7:54933511-54933717	+
RP4-791C19.1	hsa_Chr7_6S_1	chr7:55001392-55005877	+
EGFR-AS1	hsa_Chr7_6S_1	chr7:55247443-55256627	-
CALM1P2	hsa_Chr7_6S_1	chr7:55327502-55327949	-
RP11-310H4.1	hsa_Chr7_6S_1	chr7:55640864-55656029	+
RP11-310H4.2	hsa_Chr7_6S_1	chr7:55659767-55660886	+
RP11-310H4.3	hsa_Chr7_6S_1	chr7:55661470-55662699	+
VSTM2A	hsa_Chr7_6S_1	chr7:54610018-54638773	+
SEC61G-DT	hsa_Chr7_6S_1	chr7:54827041-54880420	+
SEC61G	hsa_Chr7_6S_1	chr7:54819943-54827667	-
RP11-775L16.1	hsa_Chr7_6S_1	chr7:55410009-55412651	+
LANCL2	hsa_Chr7_6S_1	chr7:55433030-55501430	+
EGFR	hsa_Chr7_6S_1	chr7:55086710-55279321	+
ELDR	hsa_Chr7_6S_1	chr7:55303658-55323328	-
RP11-339F13.2	hsa_Chr7_6S_1	chr7:55311940-55313374	+
VOPP1	hsa_Chr7_6S_1	chr7:55503749-55640681	-
SLC25A5P3	hsa_Chr7_6S_1	chr7:54487137-54488021	+
LINC01445	hsa_Chr7_6S_1	chr7:54398363-54522786	+
SLC25A5P3	hsa_Chr7_6S_1	chr7:54487137-54488021	+
LINC01445	hsa_Chr7_6S_1	chr7:54398363-54522786	+
RN7SKP218	hsa_Chr7_6S_1	chr7:53557841-53558132	-
GS1-278J22.1	hsa_Chr7_6S_1	chr7:53582685-53584809	-
RNU2-29P	hsa_Chr7_6S_1	chr7:53843829-53844017	+
RAC1P9	hsa_Chr7_6S_1	chr7:53847476-53847956	+
RP11-678B3.1	hsa_Chr7_6S_1	chr7:53854860-53854991	+
HAUS6P3	hsa_Chr7_6S_1	chr7:53929926-53931032	+
HPVC1	hsa_Chr7_6S_1	chr7:54268917-54270114	+
GS1-278J22.2	hsa_Chr7_6S_1	chr7:53626907-53642248	-
LINC01445	hsa_Chr7_6S_1	chr7:54398363-54522786	+
snoU13	hsa_Chr7_6S_1	chr7:54427585-54427688	+
LINC02854	hsa_Chr7_6S_1	chr7:53994369-54015497	-
LINC01446	hsa_Chr7_6S_1	chr7:53723201-53879645	-
RP11-636L15.1	hsa_Chr7_6S_1	chr7:54252764-54325270	-
RN7SKP218	hsa_Chr7_6S_1	chr7:53557841-53558132	-
GS1-278J22.1	hsa_Chr7_6S_1	chr7:53582685-53584809	-
RNU2-29P	hsa_Chr7_6S_1	chr7:53843829-53844017	+
RAC1P9	hsa_Chr7_6S_1	chr7:53847476-53847956	+
RP11-678B3.1	hsa_Chr7_6S_1	chr7:53854860-53854991	+
HAUS6P3	hsa_Chr7_6S_1	chr7:53929926-53931032	+
HPVC1	hsa_Chr7_6S_1	chr7:54268917-54270114	+
GS1-278J22.2	hsa_Chr7_6S_1	chr7:53626907-53642248	-
LINC01445	hsa_Chr7_6S_1	chr7:54398363-54522786	+
snoU13	hsa_Chr7_6S_1	chr7:54427585-54427688	+
LINC02854	hsa_Chr7_6S_1	chr7:53994369-54015497	-
LINC01446	hsa_Chr7_6S_1	chr7:53723201-53879645	-
RP11-636L15.1	hsa_Chr7_6S_1	chr7:54252764-54325270	-
SLC25A5P3	hsa_Chr7_6S_1	chr7:54487137-54488021	+
LINC01445	hsa_Chr7_6S_1	chr7:54398363-54522786	+
SLC25A5P3	hsa_Chr7_6S_1	chr7:54487137-54488021	+
LINC01445	hsa_Chr7_6S_1	chr7:54398363-54522786	+
CTD-2016H9.1	hsa_Chr7_2S_3	chr7:54743910-54745062	+
GS1-18A18.4	hsa_Chr7_2S_3	chr7:54789417-54798740	+
SNORA73	hsa_Chr7_2S_3	chr7:54933511-54933717	+
RP4-791C19.1	hsa_Chr7_2S_3	chr7:55001392-55005877	+
EGFR-AS1	hsa_Chr7_2S_3	chr7:55247443-55256627	-
CALM1P2	hsa_Chr7_2S_3	chr7:55327502-55327949	-
RP11-310H4.1	hsa_Chr7_2S_3	chr7:55640864-55656029	+
RP11-310H4.2	hsa_Chr7_2S_3	chr7:55659767-55660886	+
RP11-310H4.3	hsa_Chr7_2S_3	chr7:55661470-55662699	+
SEC61G-DT	hsa_Chr7_2S_3	chr7:54827041-54880420	+
SEC61G	hsa_Chr7_2S_3	chr7:54819943-54827667	-
RP11-775L16.1	hsa_Chr7_2S_3	chr7:55410009-55412651	+
LANCL2	hsa_Chr7_2S_3	chr7:55433030-55501430	+
EGFR	hsa_Chr7_2S_3	chr7:55086710-55279321	+
ELDR	hsa_Chr7_2S_3	chr7:55303658-55323328	-
RP11-339F13.2	hsa_Chr7_2S_3	chr7:55311940-55313374	+
VOPP1	hsa_Chr7_2S_3	chr7:55503749-55640681	-
CTD-2016H9.1	hsa_Chr7_2S_3	chr7:54743910-54745062	+
GS1-18A18.4	hsa_Chr7_2S_3	chr7:54789417-54798740	+
SNORA73	hsa_Chr7_2S_3	chr7:54933511-54933717	+
RP4-791C19.1	hsa_Chr7_2S_3	chr7:55001392-55005877	+
EGFR-AS1	hsa_Chr7_2S_3	chr7:55247443-55256627	-
CALM1P2	hsa_Chr7_2S_3	chr7:55327502-55327949	-
RP11-310H4.1	hsa_Chr7_2S_3	chr7:55640864-55656029	+
RP11-310H4.2	hsa_Chr7_2S_3	chr7:55659767-55660886	+
RP11-310H4.3	hsa_Chr7_2S_3	chr7:55661470-55662699	+
SEC61G-DT	hsa_Chr7_2S_3	chr7:54827041-54880420	+
SEC61G	hsa_Chr7_2S_3	chr7:54819943-54827667	-
RP11-775L16.1	hsa_Chr7_2S_3	chr7:55410009-55412651	+
LANCL2	hsa_Chr7_2S_3	chr7:55433030-55501430	+
EGFR	hsa_Chr7_2S_3	chr7:55086710-55279321	+
ELDR	hsa_Chr7_2S_3	chr7:55303658-55323328	-
RP11-339F13.2	hsa_Chr7_2S_3	chr7:55311940-55313374	+
VOPP1	hsa_Chr7_2S_3	chr7:55503749-55640681	-
SNORA73	hsa_Chr7_2S_4	chr7:54933511-54933717	+
RP4-791C19.1	hsa_Chr7_2S_4	chr7:55001392-55005877	+
EGFR-AS1	hsa_Chr7_2S_4	chr7:55247443-55256627	-
CALM1P2	hsa_Chr7_2S_4	chr7:55327502-55327949	-
RP11-775L16.1	hsa_Chr7_2S_4	chr7:55410009-55412651	+
LANCL2	hsa_Chr7_2S_4	chr7:55433030-55501430	+
EGFR	hsa_Chr7_2S_4	chr7:55086710-55279321	+
ELDR	hsa_Chr7_2S_4	chr7:55303658-55323328	-
RP11-339F13.2	hsa_Chr7_2S_4	chr7:55311940-55313374	+
VOPP1	hsa_Chr7_2S_4	chr7:55503749-55640681	-
RP4-724E13.2	hsa_Chr7_2S_4	chr7:50934444-51090687	+
COBL	hsa_Chr7_2S_4	chr7:51083909-51384515	-
EGFR-AS1	hsa_Chr7_3S_2	chr7:55247443-55256627	-
CALM1P2	hsa_Chr7_3S_2	chr7:55327502-55327949	-
RP11-775L16.1	hsa_Chr7_3S_2	chr7:55410009-55412651	+
LANCL2	hsa_Chr7_3S_2	chr7:55433030-55501430	+
EGFR	hsa_Chr7_3S_2	chr7:55086710-55279321	+
ELDR	hsa_Chr7_3S_2	chr7:55303658-55323328	-
RP11-339F13.2	hsa_Chr7_3S_2	chr7:55311940-55313374	+
VOPP1	hsa_Chr7_3S_2	chr7:55503749-55640681	-
RP4-724E13.2	hsa_Chr7_3S_2	chr7:50934444-51090687	+
COBL	hsa_Chr7_3S_2	chr7:51083909-51384515	-
SNORA73	hsa_Chr7_3S_2	chr7:54933511-54933717	+
RP4-791C19.1	hsa_Chr7_3S_2	chr7:55001392-55005877	+
EGFR	hsa_Chr7_3S_2	chr7:55086710-55279321	+
GDF5-AS1	hsa_Chr20_2S_1	chr20:34020827-34023248	+
MIR1289-1	hsa_Chr20_2S_1	chr20:34041776-34041919	-
RP3-477O4.16	hsa_Chr20_2S_1	chr20:34106682-34107108	+
RPL36P4	hsa_Chr20_2S_1	chr20:34132175-34132492	-
RPL37P1	hsa_Chr20_2S_1	chr20:34176246-34176529	+
SPAG4	hsa_Chr20_2S_1	chr20:34203751-34209016	+
RN7SKP271	hsa_Chr20_2S_1	chr20:34231065-34231384	+
RNU6-759P	hsa_Chr20_2S_1	chr20:34235250-34235352	-
ROMO1	hsa_Chr20_2S_1	chr20:34287194-34288906	+
snoU13	hsa_Chr20_2S_1	chr20:34304393-34304492	+
RNU6-1166P	hsa_Chr20_2S_1	chr20:34357707-34357789	-
COX7BP2	hsa_Chr20_2S_1	chr20:34438596-34438837	-
Y_RNA	hsa_Chr20_2S_1	chr20:34441174-34441286	-
HIGD1AP16	hsa_Chr20_2S_1	chr20:34466398-34466655	+
RNU4-40P	hsa_Chr20_2S_1	chr20:34475581-34475723	+
RNU6-937P	hsa_Chr20_2S_1	chr20:34516492-34516597	-
SCAND1	hsa_Chr20_2S_1	chr20:34541539-34547394	-
GDF5	hsa_Chr20_2S_1	chr20:34021145-34042568	-
ERGIC3	hsa_Chr20_2S_1	chr20:34129787-34145405	+
FER1L4	hsa_Chr20_2S_1	chr20:34146507-34195484	-
C20orf173	hsa_Chr20_2S_1	chr20:34111014-34117481	-
RP3-477O4.5	hsa_Chr20_2S_1	chr20:34108680-34116084	-
RP1-309K20.6	hsa_Chr20_2S_1	chr20:34220262-34262466	-
NFS1	hsa_Chr20_2S_1	chr20:34255974-34287277	-
CPNE1	hsa_Chr20_2S_1	chr20:34213953-34252878	-
RBM39	hsa_Chr20_2S_1	chr20:34289269-34330234	-
RBM12	hsa_Chr20_2S_1	chr20:34236847-34252878	-
PHF20	hsa_Chr20_2S_1	chr20:34359896-34538292	+
RPF2P1	hsa_Chr20_2S_1	chr20:34340736-34341641	+
CEP250-AS1	hsa_Chr20_2S_1	chr20:34064028-34078808	-
UQCC1	hsa_Chr20_2S_1	chr20:33890369-33999834	-
CEP250	hsa_Chr20_2S_1	chr20:34042985-34107108	+
CNBD2	hsa_Chr20_2S_1	chr20:34542486-34618622	+
RNU6-937P	hsa_Chr20_2S_1	chr20:34516492-34516597	-
SCAND1	hsa_Chr20_2S_1	chr20:34541539-34547394	-
PHF20	hsa_Chr20_2S_1	chr20:34359896-34538292	+
CNBD2	hsa_Chr20_2S_1	chr20:34542486-34618622	+
EGFR-AS1	hsa_Chr7_3S_3	chr7:55247443-55256627	-
CALM1P2	hsa_Chr7_3S_3	chr7:55327502-55327949	-
RP11-310H4.1	hsa_Chr7_3S_3	chr7:55640864-55656029	+
RP11-310H4.2	hsa_Chr7_3S_3	chr7:55659767-55660886	+
RP11-310H4.3	hsa_Chr7_3S_3	chr7:55661470-55662699	+
RP11-775L16.1	hsa_Chr7_3S_3	chr7:55410009-55412651	+
LANCL2	hsa_Chr7_3S_3	chr7:55433030-55501430	+
EGFR	hsa_Chr7_3S_3	chr7:55086710-55279321	+
ELDR	hsa_Chr7_3S_3	chr7:55303658-55323328	-
RP11-339F13.2	hsa_Chr7_3S_3	chr7:55311940-55313374	+
VOPP1	hsa_Chr7_3S_3	chr7:55503749-55640681	-
TUBBP6	hsa_Chr7_3S_3	chr7:55713313-55714644	+
CDC42P2	hsa_Chr7_3S_3	chr7:55705967-55706535	-
RNU6-389P	hsa_Chr7_3S_3	chr7:55753670-55753774	+
SUMO2P3	hsa_Chr7_3S_3	chr7:55799837-55800124	+
RP11-613E4.4	hsa_Chr7_3S_3	chr7:55810766-55811150	+
CICP11	hsa_Chr7_3S_3	chr7:55804472-55807298	+
RP11-613E4.5	hsa_Chr7_3S_3	chr7:55809218-55809562	+
RP11-419M24.2	hsa_Chr7_3S_3	chr7:55865639-55866173	-
CICP12	hsa_Chr7_3S_3	chr7:55865727-55866569	+
RNU6-1126P	hsa_Chr7_3S_3	chr7:55857061-55857167	+
RP11-419M24.1	hsa_Chr7_3S_3	chr7:55878472-55879104	-
RP11-419M24.4	hsa_Chr7_3S_3	chr7:55945605-55945857	+
RP11-419M24.5	hsa_Chr7_3S_3	chr7:55944431-55944717	-
RN7SL64P	hsa_Chr7_3S_3	chr7:55960419-55960689	+
MRPS17	hsa_Chr7_3S_3	chr7:56019570-56024193	+
RP11-310H4.6	hsa_Chr7_3S_3	chr7:55724461-55746183	-
FKBP9P1	hsa_Chr7_3S_3	chr7:55748767-55780945	-
SEPTIN14	hsa_Chr7_3S_3	chr7:55861233-55930448	-
NIPSNAP2	hsa_Chr7_3S_3	chr7:56019486-56067874	+
PSPHP1	hsa_Chr7_3S_3	chr7:55832490-55840981	+
ZNF713	hsa_Chr7_3S_3	chr7:55955149-56010223	+
RP11-15K19.2	hsa_Chr7_3S_3	chr7:55954970-56022932	+
PSPH	hsa_Chr7_3S_3	chr7:56078744-56119297	-
SNORA73	hsa_Chr7_3S_3	chr7:54933511-54933717	+
RP4-791C19.1	hsa_Chr7_3S_3	chr7:55001392-55005877	+
SEC61G-DT	hsa_Chr7_3S_3	chr7:54827041-54880420	+
EGFR	hsa_Chr7_3S_3	chr7:55086710-55279321	+
EGFR-AS1	hsa_Chr7_2S_5	chr7:55247443-55256627	-
CALM1P2	hsa_Chr7_2S_5	chr7:55327502-55327949	-
RP11-310H4.1	hsa_Chr7_2S_5	chr7:55640864-55656029	+
RP11-310H4.2	hsa_Chr7_2S_5	chr7:55659767-55660886	+
RP11-310H4.3	hsa_Chr7_2S_5	chr7:55661470-55662699	+
TUBBP6	hsa_Chr7_2S_5	chr7:55713313-55714644	+
CDC42P2	hsa_Chr7_2S_5	chr7:55705967-55706535	-
RNU6-389P	hsa_Chr7_2S_5	chr7:55753670-55753774	+
SUMO2P3	hsa_Chr7_2S_5	chr7:55799837-55800124	+
RP11-613E4.4	hsa_Chr7_2S_5	chr7:55810766-55811150	+
CICP11	hsa_Chr7_2S_5	chr7:55804472-55807298	+
RP11-613E4.5	hsa_Chr7_2S_5	chr7:55809218-55809562	+
RP11-419M24.2	hsa_Chr7_2S_5	chr7:55865639-55866173	-
CICP12	hsa_Chr7_2S_5	chr7:55865727-55866569	+
RNU6-1126P	hsa_Chr7_2S_5	chr7:55857061-55857167	+
RP11-419M24.1	hsa_Chr7_2S_5	chr7:55878472-55879104	-
RP11-419M24.4	hsa_Chr7_2S_5	chr7:55945605-55945857	+
RP11-419M24.5	hsa_Chr7_2S_5	chr7:55944431-55944717	-
RN7SL64P	hsa_Chr7_2S_5	chr7:55960419-55960689	+
MRPS17	hsa_Chr7_2S_5	chr7:56019570-56024193	+
RP11-775L16.1	hsa_Chr7_2S_5	chr7:55410009-55412651	+
RP11-310H4.6	hsa_Chr7_2S_5	chr7:55724461-55746183	-
FKBP9P1	hsa_Chr7_2S_5	chr7:55748767-55780945	-
SEPTIN14	hsa_Chr7_2S_5	chr7:55861233-55930448	-
NIPSNAP2	hsa_Chr7_2S_5	chr7:56019486-56067874	+
LANCL2	hsa_Chr7_2S_5	chr7:55433030-55501430	+
EGFR	hsa_Chr7_2S_5	chr7:55086710-55279321	+
ELDR	hsa_Chr7_2S_5	chr7:55303658-55323328	-
RP11-339F13.2	hsa_Chr7_2S_5	chr7:55311940-55313374	+
PSPHP1	hsa_Chr7_2S_5	chr7:55832490-55840981	+
ZNF713	hsa_Chr7_2S_5	chr7:55955149-56010223	+
RP11-15K19.2	hsa_Chr7_2S_5	chr7:55954970-56022932	+
PSPH	hsa_Chr7_2S_5	chr7:56078744-56119297	-
VOPP1	hsa_Chr7_2S_5	chr7:55503749-55640681	-
SNORA73	hsa_Chr7_2S_5	chr7:54933511-54933717	+
RP4-791C19.1	hsa_Chr7_2S_5	chr7:55001392-55005877	+
SEC61G-DT	hsa_Chr7_2S_5	chr7:54827041-54880420	+
EGFR	hsa_Chr7_2S_5	chr7:55086710-55279321	+
EGFR-AS1	hsa_Chr7_3S_4	chr7:55247443-55256627	-
CALM1P2	hsa_Chr7_3S_4	chr7:55327502-55327949	-
RP11-310H4.1	hsa_Chr7_3S_4	chr7:55640864-55656029	+
RP11-310H4.2	hsa_Chr7_3S_4	chr7:55659767-55660886	+
RP11-310H4.3	hsa_Chr7_3S_4	chr7:55661470-55662699	+
RP11-775L16.1	hsa_Chr7_3S_4	chr7:55410009-55412651	+
LANCL2	hsa_Chr7_3S_4	chr7:55433030-55501430	+
EGFR	hsa_Chr7_3S_4	chr7:55086710-55279321	+
ELDR	hsa_Chr7_3S_4	chr7:55303658-55323328	-
RP11-339F13.2	hsa_Chr7_3S_4	chr7:55311940-55313374	+
VOPP1	hsa_Chr7_3S_4	chr7:55503749-55640681	-
TUBBP6	hsa_Chr7_3S_4	chr7:55713313-55714644	+
CDC42P2	hsa_Chr7_3S_4	chr7:55705967-55706535	-
RNU6-389P	hsa_Chr7_3S_4	chr7:55753670-55753774	+
SUMO2P3	hsa_Chr7_3S_4	chr7:55799837-55800124	+
RP11-613E4.4	hsa_Chr7_3S_4	chr7:55810766-55811150	+
CICP11	hsa_Chr7_3S_4	chr7:55804472-55807298	+
RP11-613E4.5	hsa_Chr7_3S_4	chr7:55809218-55809562	+
RP11-419M24.2	hsa_Chr7_3S_4	chr7:55865639-55866173	-
CICP12	hsa_Chr7_3S_4	chr7:55865727-55866569	+
RNU6-1126P	hsa_Chr7_3S_4	chr7:55857061-55857167	+
RP11-419M24.1	hsa_Chr7_3S_4	chr7:55878472-55879104	-
RP11-419M24.4	hsa_Chr7_3S_4	chr7:55945605-55945857	+
RP11-419M24.5	hsa_Chr7_3S_4	chr7:55944431-55944717	-
RN7SL64P	hsa_Chr7_3S_4	chr7:55960419-55960689	+
MRPS17	hsa_Chr7_3S_4	chr7:56019570-56024193	+
RP11-310H4.6	hsa_Chr7_3S_4	chr7:55724461-55746183	-
FKBP9P1	hsa_Chr7_3S_4	chr7:55748767-55780945	-
SEPTIN14	hsa_Chr7_3S_4	chr7:55861233-55930448	-
NIPSNAP2	hsa_Chr7_3S_4	chr7:56019486-56067874	+
PSPHP1	hsa_Chr7_3S_4	chr7:55832490-55840981	+
ZNF713	hsa_Chr7_3S_4	chr7:55955149-56010223	+
RP11-15K19.2	hsa_Chr7_3S_4	chr7:55954970-56022932	+
PSPH	hsa_Chr7_3S_4	chr7:56078744-56119297	-
SNORA73	hsa_Chr7_3S_4	chr7:54933511-54933717	+
RP4-791C19.1	hsa_Chr7_3S_4	chr7:55001392-55005877	+
SEC61G-DT	hsa_Chr7_3S_4	chr7:54827041-54880420	+
EGFR	hsa_Chr7_3S_4	chr7:55086710-55279321	+
EGFR-AS1	hsa_Chr7_2S_6	chr7:55247443-55256627	-
CALM1P2	hsa_Chr7_2S_6	chr7:55327502-55327949	-
RP11-310H4.1	hsa_Chr7_2S_6	chr7:55640864-55656029	+
RP11-310H4.2	hsa_Chr7_2S_6	chr7:55659767-55660886	+
RP11-310H4.3	hsa_Chr7_2S_6	chr7:55661470-55662699	+
TUBBP6	hsa_Chr7_2S_6	chr7:55713313-55714644	+
CDC42P2	hsa_Chr7_2S_6	chr7:55705967-55706535	-
RNU6-389P	hsa_Chr7_2S_6	chr7:55753670-55753774	+
SUMO2P3	hsa_Chr7_2S_6	chr7:55799837-55800124	+
RP11-613E4.4	hsa_Chr7_2S_6	chr7:55810766-55811150	+
CICP11	hsa_Chr7_2S_6	chr7:55804472-55807298	+
RP11-613E4.5	hsa_Chr7_2S_6	chr7:55809218-55809562	+
RP11-419M24.2	hsa_Chr7_2S_6	chr7:55865639-55866173	-
CICP12	hsa_Chr7_2S_6	chr7:55865727-55866569	+
RNU6-1126P	hsa_Chr7_2S_6	chr7:55857061-55857167	+
RP11-419M24.1	hsa_Chr7_2S_6	chr7:55878472-55879104	-
RP11-419M24.4	hsa_Chr7_2S_6	chr7:55945605-55945857	+
RP11-419M24.5	hsa_Chr7_2S_6	chr7:55944431-55944717	-
RN7SL64P	hsa_Chr7_2S_6	chr7:55960419-55960689	+
MRPS17	hsa_Chr7_2S_6	chr7:56019570-56024193	+
RP11-775L16.1	hsa_Chr7_2S_6	chr7:55410009-55412651	+
RP11-310H4.6	hsa_Chr7_2S_6	chr7:55724461-55746183	-
FKBP9P1	hsa_Chr7_2S_6	chr7:55748767-55780945	-
SEPTIN14	hsa_Chr7_2S_6	chr7:55861233-55930448	-
NIPSNAP2	hsa_Chr7_2S_6	chr7:56019486-56067874	+
LANCL2	hsa_Chr7_2S_6	chr7:55433030-55501430	+
EGFR	hsa_Chr7_2S_6	chr7:55086710-55279321	+
ELDR	hsa_Chr7_2S_6	chr7:55303658-55323328	-
RP11-339F13.2	hsa_Chr7_2S_6	chr7:55311940-55313374	+
PSPHP1	hsa_Chr7_2S_6	chr7:55832490-55840981	+
ZNF713	hsa_Chr7_2S_6	chr7:55955149-56010223	+
RP11-15K19.2	hsa_Chr7_2S_6	chr7:55954970-56022932	+
PSPH	hsa_Chr7_2S_6	chr7:56078744-56119297	-
VOPP1	hsa_Chr7_2S_6	chr7:55503749-55640681	-
SNORA73	hsa_Chr7_2S_6	chr7:54933511-54933717	+
RP4-791C19.1	hsa_Chr7_2S_6	chr7:55001392-55005877	+
SEC61G-DT	hsa_Chr7_2S_6	chr7:54827041-54880420	+
EGFR	hsa_Chr7_2S_6	chr7:55086710-55279321	+
EGFR-AS1	hsa_Chr7_3S_5	chr7:55247443-55256627	-
CALM1P2	hsa_Chr7_3S_5	chr7:55327502-55327949	-
RP11-310H4.1	hsa_Chr7_3S_5	chr7:55640864-55656029	+
RP11-310H4.2	hsa_Chr7_3S_5	chr7:55659767-55660886	+
RP11-310H4.3	hsa_Chr7_3S_5	chr7:55661470-55662699	+
RP11-775L16.1	hsa_Chr7_3S_5	chr7:55410009-55412651	+
LANCL2	hsa_Chr7_3S_5	chr7:55433030-55501430	+
EGFR	hsa_Chr7_3S_5	chr7:55086710-55279321	+
ELDR	hsa_Chr7_3S_5	chr7:55303658-55323328	-
RP11-339F13.2	hsa_Chr7_3S_5	chr7:55311940-55313374	+
VOPP1	hsa_Chr7_3S_5	chr7:55503749-55640681	-
EGFR-AS1	hsa_Chr7_3S_5	chr7:55247443-55256627	-
CALM1P2	hsa_Chr7_3S_5	chr7:55327502-55327949	-
RP11-310H4.1	hsa_Chr7_3S_5	chr7:55640864-55656029	+
RP11-310H4.3	hsa_Chr7_3S_5	chr7:55661470-55662699	+
RP11-310H4.2	hsa_Chr7_3S_5	chr7:55659767-55660886	+
RP11-775L16.1	hsa_Chr7_3S_5	chr7:55410009-55412651	+
RP11-339F13.2	hsa_Chr7_3S_5	chr7:55311940-55313374	+
LANCL2	hsa_Chr7_3S_5	chr7:55433030-55501430	+
ELDR	hsa_Chr7_3S_5	chr7:55303658-55323328	-
EGFR	hsa_Chr7_3S_5	chr7:55086710-55279321	+
VOPP1	hsa_Chr7_3S_5	chr7:55503749-55640681	-
TUBBP6	hsa_Chr7_3S_5	chr7:55713313-55714644	+
CDC42P2	hsa_Chr7_3S_5	chr7:55705967-55706535	-
RNU6-389P	hsa_Chr7_3S_5	chr7:55753670-55753774	+
SUMO2P3	hsa_Chr7_3S_5	chr7:55799837-55800124	+
RP11-613E4.4	hsa_Chr7_3S_5	chr7:55810766-55811150	+
CICP11	hsa_Chr7_3S_5	chr7:55804472-55807298	+
RP11-613E4.5	hsa_Chr7_3S_5	chr7:55809218-55809562	+
RP11-419M24.2	hsa_Chr7_3S_5	chr7:55865639-55866173	-
CICP12	hsa_Chr7_3S_5	chr7:55865727-55866569	+
RNU6-1126P	hsa_Chr7_3S_5	chr7:55857061-55857167	+
RP11-419M24.1	hsa_Chr7_3S_5	chr7:55878472-55879104	-
RP11-419M24.4	hsa_Chr7_3S_5	chr7:55945605-55945857	+
RP11-419M24.5	hsa_Chr7_3S_5	chr7:55944431-55944717	-
RN7SL64P	hsa_Chr7_3S_5	chr7:55960419-55960689	+
MRPS17	hsa_Chr7_3S_5	chr7:56019570-56024193	+
RP11-310H4.6	hsa_Chr7_3S_5	chr7:55724461-55746183	-
FKBP9P1	hsa_Chr7_3S_5	chr7:55748767-55780945	-
SEPTIN14	hsa_Chr7_3S_5	chr7:55861233-55930448	-
NIPSNAP2	hsa_Chr7_3S_5	chr7:56019486-56067874	+
PSPHP1	hsa_Chr7_3S_5	chr7:55832490-55840981	+
ZNF713	hsa_Chr7_3S_5	chr7:55955149-56010223	+
RP11-15K19.2	hsa_Chr7_3S_5	chr7:55954970-56022932	+
PSPH	hsa_Chr7_3S_5	chr7:56078744-56119297	-
CDC42P2	hsa_Chr7_3S_5	chr7:55705967-55706535	-
TUBBP6	hsa_Chr7_3S_5	chr7:55713313-55714644	+
RNU6-389P	hsa_Chr7_3S_5	chr7:55753670-55753774	+
SUMO2P3	hsa_Chr7_3S_5	chr7:55799837-55800124	+
CICP11	hsa_Chr7_3S_5	chr7:55804472-55807298	+
RP11-613E4.5	hsa_Chr7_3S_5	chr7:55809218-55809562	+
RP11-613E4.4	hsa_Chr7_3S_5	chr7:55810766-55811150	+
RNU6-1126P	hsa_Chr7_3S_5	chr7:55857061-55857167	+
CICP12	hsa_Chr7_3S_5	chr7:55865727-55866569	+
RP11-419M24.2	hsa_Chr7_3S_5	chr7:55865639-55866173	-
RP11-419M24.1	hsa_Chr7_3S_5	chr7:55878472-55879104	-
RP11-419M24.4	hsa_Chr7_3S_5	chr7:55945605-55945857	+
RP11-419M24.5	hsa_Chr7_3S_5	chr7:55944431-55944717	-
RN7SL64P	hsa_Chr7_3S_5	chr7:55960419-55960689	+
MRPS17	hsa_Chr7_3S_5	chr7:56019570-56024193	+
FKBP9P1	hsa_Chr7_3S_5	chr7:55748767-55780945	-
RP11-310H4.6	hsa_Chr7_3S_5	chr7:55724461-55746183	-
SEPTIN14	hsa_Chr7_3S_5	chr7:55861233-55930448	-
NIPSNAP2	hsa_Chr7_3S_5	chr7:56019486-56067874	+
ZNF713	hsa_Chr7_3S_5	chr7:55955149-56010223	+
PSPH	hsa_Chr7_3S_5	chr7:56078744-56119297	-
PSPHP1	hsa_Chr7_3S_5	chr7:55832490-55840981	+
RP11-15K19.2	hsa_Chr7_3S_5	chr7:55954970-56022932	+
SNORA73	hsa_Chr7_3S_5	chr7:54933511-54933717	+
RP4-791C19.1	hsa_Chr7_3S_5	chr7:55001392-55005877	+
SEC61G-DT	hsa_Chr7_3S_5	chr7:54827041-54880420	+
EGFR	hsa_Chr7_3S_5	chr7:55086710-55279321	+
SNORA73	hsa_Chr7_3S_5	chr7:54933511-54933717	+
RP4-791C19.1	hsa_Chr7_3S_5	chr7:55001392-55005877	+
SEC61G-DT	hsa_Chr7_3S_5	chr7:54827041-54880420	+
EGFR	hsa_Chr7_3S_5	chr7:55086710-55279321	+
RABGEF1	hsa_Chr7_2S_7	chr7:66147151-66276451	+
RP11-792A8.5	hsa_Chr7_2S_7	chr7:66093945-66276176	+
RP11-792A8.5	hsa_Chr7_2S_7	chr7:66093945-66276176	+
RABGEF1	hsa_Chr7_2S_7	chr7:66147151-66276451	+
DTX2P1-UPK3BP1-PMS2P11	hsa_Chr7_1S_2	chr7:76589152-76673092	+
DTX2P1	hsa_Chr7_1S_2	chr7:76607934-76633625	+
DTX2P1	hsa_Chr7_1S_2	chr7:76607934-76633625	+
DTX2P1-UPK3BP1-PMS2P11	hsa_Chr7_1S_2	chr7:76589152-76673092	+
CLDN12	hsa_Chr7_1S_4	chr7:90013035-90142716	+
CTB-13L3.1	hsa_Chr7_1S_4	chr7:90032748-90142705	+
CTB-13L3.1	hsa_Chr7_1S_4	chr7:90032748-90142705	+
CLDN12	hsa_Chr7_1S_4	chr7:90013035-90142716	+
C1GALT1P1	hsa_Chr12_3S_1	chr12:69678177-69679265	+
RP11-1143G9.5	hsa_Chr12_3S_1	chr12:69720354-69725662	-
RP11-1143G9.4	hsa_Chr12_3S_1	chr12:69747273-69748005	-
RN7SL804P	hsa_Chr12_3S_1	chr12:69794683-69794978	+
RPS26P45	hsa_Chr12_3S_1	chr12:69816436-69816775	+
MIR3913-2	hsa_Chr12_3S_1	chr12:69978502-69978603	-
LRRC10	hsa_Chr12_3S_1	chr12:70002344-70004687	-
RP11-588G21.1	hsa_Chr12_3S_1	chr12:70053814-70055209	-
RP11-611E13.3	hsa_Chr12_3S_1	chr12:70340323-70340861	-
RP11-324P9.1	hsa_Chr12_3S_1	chr12:69605888-69618022	+
CPSF6	hsa_Chr12_3S_1	chr12:69633349-69668138	+
LINC02373	hsa_Chr12_3S_1	chr12:69843250-69854504	+
LYZ	hsa_Chr12_3S_1	chr12:69742161-69748014	+
YEATS4	hsa_Chr12_3S_1	chr12:69753490-69784650	+
FRS2	hsa_Chr12_3S_1	chr12:69864129-69973573	+
BEST3	hsa_Chr12_3S_1	chr12:70037140-70093256	-
AC025263.3	hsa_Chr12_3S_1	chr12:70195449-70249143	+
RAB3IP	hsa_Chr12_3S_1	chr12:70132640-70216984	+
CCT2	hsa_Chr12_3S_1	chr12:69979206-69995350	+
RP11-588G21.2	hsa_Chr12_3S_1	chr12:70107413-70132354	-
PRANCR	hsa_Chr12_3S_1	chr12:70295698-70637159	-
MYRFL	hsa_Chr12_3S_1	chr12:70219007-70352877	+
CTD-2140B24.4	hsa_Chr12_3S_1	chr12:133707570-133778955	+
ZNF10	hsa_Chr12_3S_1	chr12:133707161-133736051	+
SNORA70G	hsa_Chr12_3S_1	chr12:69021014-69021155	-
RPL10P12	hsa_Chr12_3S_1	chr12:69020650-69020967	-
ATP5PDP4	hsa_Chr12_3S_1	chr12:69036299-69036773	-
RPL7P42	hsa_Chr12_3S_1	chr12:69078375-69080088	+
KRT8P39	hsa_Chr12_3S_1	chr12:69099414-69100846	+
RP11-611O2.2	hsa_Chr12_3S_1	chr12:69198791-69199259	-
RP11-611O2.1	hsa_Chr12_3S_1	chr12:69221898-69222333	+
RP11-611O2.3	hsa_Chr12_3S_1	chr12:69235726-69236164	+
RP11-611O2.5	hsa_Chr12_3S_1	chr12:69235068-69237017	-
RNU7-4P	hsa_Chr12_3S_1	chr12:69305701-69305762	+
RP11-611O2.6	hsa_Chr12_3S_1	chr12:69307584-69307802	+
AC133749.1	hsa_Chr12_3S_1	chr12:69350186-69350266	-
PRELID2P1	hsa_Chr12_3S_1	chr12:69351157-69351457	-
AC139931.1	hsa_Chr12_3S_1	chr12:69511348-69511432	-
RAP1B	hsa_Chr12_3S_1	chr12:69004635-69065681	+
SLC35E3	hsa_Chr12_3S_1	chr12:69139905-69187744	+
NUP107	hsa_Chr12_3S_1	chr12:69080731-69139589	+
RP11-637A17.2	hsa_Chr12_3S_1	chr12:69068151-69081535	-
CPM	hsa_Chr12_3S_1	chr12:69235977-69365350	-
MDM2	hsa_Chr12_3S_1	chr12:69201957-69239324	+
EGFR-AS1	hsa_Chr7_2S_8	chr7:55247443-55256627	-
CALM1P2	hsa_Chr7_2S_8	chr7:55327502-55327949	-
RP11-310H4.1	hsa_Chr7_2S_8	chr7:55640864-55656029	+
RP11-310H4.2	hsa_Chr7_2S_8	chr7:55659767-55660886	+
RP11-310H4.3	hsa_Chr7_2S_8	chr7:55661470-55662699	+
TUBBP6	hsa_Chr7_2S_8	chr7:55713313-55714644	+
CDC42P2	hsa_Chr7_2S_8	chr7:55705967-55706535	-
RNU6-389P	hsa_Chr7_2S_8	chr7:55753670-55753774	+
SUMO2P3	hsa_Chr7_2S_8	chr7:55799837-55800124	+
RP11-613E4.4	hsa_Chr7_2S_8	chr7:55810766-55811150	+
CICP11	hsa_Chr7_2S_8	chr7:55804472-55807298	+
RP11-613E4.5	hsa_Chr7_2S_8	chr7:55809218-55809562	+
RP11-419M24.2	hsa_Chr7_2S_8	chr7:55865639-55866173	-
CICP12	hsa_Chr7_2S_8	chr7:55865727-55866569	+
RNU6-1126P	hsa_Chr7_2S_8	chr7:55857061-55857167	+
RP11-419M24.1	hsa_Chr7_2S_8	chr7:55878472-55879104	-
RP11-419M24.4	hsa_Chr7_2S_8	chr7:55945605-55945857	+
RP11-419M24.5	hsa_Chr7_2S_8	chr7:55944431-55944717	-
RN7SL64P	hsa_Chr7_2S_8	chr7:55960419-55960689	+
MRPS17	hsa_Chr7_2S_8	chr7:56019570-56024193	+
RP11-775L16.1	hsa_Chr7_2S_8	chr7:55410009-55412651	+
RP11-310H4.6	hsa_Chr7_2S_8	chr7:55724461-55746183	-
FKBP9P1	hsa_Chr7_2S_8	chr7:55748767-55780945	-
SEPTIN14	hsa_Chr7_2S_8	chr7:55861233-55930448	-
NIPSNAP2	hsa_Chr7_2S_8	chr7:56019486-56067874	+
LANCL2	hsa_Chr7_2S_8	chr7:55433030-55501430	+
EGFR	hsa_Chr7_2S_8	chr7:55086710-55279321	+
ELDR	hsa_Chr7_2S_8	chr7:55303658-55323328	-
RP11-339F13.2	hsa_Chr7_2S_8	chr7:55311940-55313374	+
PSPHP1	hsa_Chr7_2S_8	chr7:55832490-55840981	+
ZNF713	hsa_Chr7_2S_8	chr7:55955149-56010223	+
RP11-15K19.2	hsa_Chr7_2S_8	chr7:55954970-56022932	+
PSPH	hsa_Chr7_2S_8	chr7:56078744-56119297	-
VOPP1	hsa_Chr7_2S_8	chr7:55503749-55640681	-
SNORA73	hsa_Chr7_2S_8	chr7:54933511-54933717	+
RP4-791C19.1	hsa_Chr7_2S_8	chr7:55001392-55005877	+
SEC61G-DT	hsa_Chr7_2S_8	chr7:54827041-54880420	+
EGFR	hsa_Chr7_2S_8	chr7:55086710-55279321	+
C1GALT1P1	hsa_Chr12_3S_2	chr12:69678177-69679265	+
RP11-1143G9.5	hsa_Chr12_3S_2	chr12:69720354-69725662	-
RP11-1143G9.4	hsa_Chr12_3S_2	chr12:69747273-69748005	-
RN7SL804P	hsa_Chr12_3S_2	chr12:69794683-69794978	+
RPS26P45	hsa_Chr12_3S_2	chr12:69816436-69816775	+
MIR3913-2	hsa_Chr12_3S_2	chr12:69978502-69978603	-
LRRC10	hsa_Chr12_3S_2	chr12:70002344-70004687	-
RP11-588G21.1	hsa_Chr12_3S_2	chr12:70053814-70055209	-
RP11-611E13.3	hsa_Chr12_3S_2	chr12:70340323-70340861	-
RP11-324P9.1	hsa_Chr12_3S_2	chr12:69605888-69618022	+
CPSF6	hsa_Chr12_3S_2	chr12:69633349-69668138	+
LINC02373	hsa_Chr12_3S_2	chr12:69843250-69854504	+
LYZ	hsa_Chr12_3S_2	chr12:69742161-69748014	+
YEATS4	hsa_Chr12_3S_2	chr12:69753490-69784650	+
FRS2	hsa_Chr12_3S_2	chr12:69864129-69973573	+
BEST3	hsa_Chr12_3S_2	chr12:70037140-70093256	-
AC025263.3	hsa_Chr12_3S_2	chr12:70195449-70249143	+
RAB3IP	hsa_Chr12_3S_2	chr12:70132640-70216984	+
CCT2	hsa_Chr12_3S_2	chr12:69979206-69995350	+
RP11-588G21.2	hsa_Chr12_3S_2	chr12:70107413-70132354	-
PRANCR	hsa_Chr12_3S_2	chr12:70295698-70637159	-
MYRFL	hsa_Chr12_3S_2	chr12:70219007-70352877	+
CTD-2140B24.4	hsa_Chr12_3S_2	chr12:133707570-133778955	+
ZNF10	hsa_Chr12_3S_2	chr12:133707161-133736051	+
SNORA70G	hsa_Chr12_3S_2	chr12:69021014-69021155	-
RPL10P12	hsa_Chr12_3S_2	chr12:69020650-69020967	-
ATP5PDP4	hsa_Chr12_3S_2	chr12:69036299-69036773	-
RPL7P42	hsa_Chr12_3S_2	chr12:69078375-69080088	+
KRT8P39	hsa_Chr12_3S_2	chr12:69099414-69100846	+
RP11-611O2.2	hsa_Chr12_3S_2	chr12:69198791-69199259	-
RP11-611O2.1	hsa_Chr12_3S_2	chr12:69221898-69222333	+
RP11-611O2.3	hsa_Chr12_3S_2	chr12:69235726-69236164	+
RP11-611O2.5	hsa_Chr12_3S_2	chr12:69235068-69237017	-
RNU7-4P	hsa_Chr12_3S_2	chr12:69305701-69305762	+
RP11-611O2.6	hsa_Chr12_3S_2	chr12:69307584-69307802	+
AC133749.1	hsa_Chr12_3S_2	chr12:69350186-69350266	-
PRELID2P1	hsa_Chr12_3S_2	chr12:69351157-69351457	-
AC139931.1	hsa_Chr12_3S_2	chr12:69511348-69511432	-
RAP1B	hsa_Chr12_3S_2	chr12:69004635-69065681	+
SLC35E3	hsa_Chr12_3S_2	chr12:69139905-69187744	+
NUP107	hsa_Chr12_3S_2	chr12:69080731-69139589	+
RP11-637A17.2	hsa_Chr12_3S_2	chr12:69068151-69081535	-
CPM	hsa_Chr12_3S_2	chr12:69235977-69365350	-
MDM2	hsa_Chr12_3S_2	chr12:69201957-69239324	+
CALM1P2	hsa_Chr7_1S_5	chr7:55327502-55327949	-
RP11-775L16.1	hsa_Chr7_1S_5	chr7:55410009-55412651	+
LANCL2	hsa_Chr7_1S_5	chr7:55433030-55501430	+
EGFR	hsa_Chr7_1S_5	chr7:55086710-55279321	+
ELDR	hsa_Chr7_1S_5	chr7:55303658-55323328	-
RP11-339F13.2	hsa_Chr7_1S_5	chr7:55311940-55313374	+
VOPP1	hsa_Chr7_1S_5	chr7:55503749-55640681	-
SNORA73	hsa_Chr7_2S_9	chr7:54933511-54933717	+
RP4-791C19.1	hsa_Chr7_2S_9	chr7:55001392-55005877	+
SEC61G-DT	hsa_Chr7_2S_9	chr7:54827041-54880420	+
EGFR	hsa_Chr7_2S_9	chr7:55086710-55279321	+
EGFR-AS1	hsa_Chr7_2S_9	chr7:55247443-55256627	-
CALM1P2	hsa_Chr7_2S_9	chr7:55327502-55327949	-
RP11-775L16.1	hsa_Chr7_2S_9	chr7:55410009-55412651	+
LANCL2	hsa_Chr7_2S_9	chr7:55433030-55501430	+
EGFR	hsa_Chr7_2S_9	chr7:55086710-55279321	+
ELDR	hsa_Chr7_2S_9	chr7:55303658-55323328	-
RP11-339F13.2	hsa_Chr7_2S_9	chr7:55311940-55313374	+
BEST3	hsa_Chr12_3S_3	chr12:70037140-70093256	-
AC025263.3	hsa_Chr12_3S_3	chr12:70195449-70249143	+
RAB3IP	hsa_Chr12_3S_3	chr12:70132640-70216984	+
RP11-588G21.2	hsa_Chr12_3S_3	chr12:70107413-70132354	-
MYRFL	hsa_Chr12_3S_3	chr12:70219007-70352877	+
KRT8P39	hsa_Chr12_3S_3	chr12:69099414-69100846	+
SLC35E3	hsa_Chr12_3S_3	chr12:69139905-69187744	+
NUP107	hsa_Chr12_3S_3	chr12:69080731-69139589	+
RPL7P42	hsa_Chr12_3S_3	chr12:69078375-69080088	+
RAP1B	hsa_Chr12_3S_3	chr12:69004635-69065681	+
NUP107	hsa_Chr12_3S_3	chr12:69080731-69139589	+
RP11-637A17.2	hsa_Chr12_3S_3	chr12:69068151-69081535	-
EGFR-AS1	hsa_Chr7_2S_10	chr7:55247443-55256627	-
CALM1P2	hsa_Chr7_2S_10	chr7:55327502-55327949	-
RP11-310H4.1	hsa_Chr7_2S_10	chr7:55640864-55656029	+
RP11-310H4.2	hsa_Chr7_2S_10	chr7:55659767-55660886	+
RP11-310H4.3	hsa_Chr7_2S_10	chr7:55661470-55662699	+
TUBBP6	hsa_Chr7_2S_10	chr7:55713313-55714644	+
CDC42P2	hsa_Chr7_2S_10	chr7:55705967-55706535	-
RNU6-389P	hsa_Chr7_2S_10	chr7:55753670-55753774	+
SUMO2P3	hsa_Chr7_2S_10	chr7:55799837-55800124	+
RP11-613E4.4	hsa_Chr7_2S_10	chr7:55810766-55811150	+
CICP11	hsa_Chr7_2S_10	chr7:55804472-55807298	+
RP11-613E4.5	hsa_Chr7_2S_10	chr7:55809218-55809562	+
RP11-419M24.2	hsa_Chr7_2S_10	chr7:55865639-55866173	-
CICP12	hsa_Chr7_2S_10	chr7:55865727-55866569	+
RNU6-1126P	hsa_Chr7_2S_10	chr7:55857061-55857167	+
RP11-419M24.1	hsa_Chr7_2S_10	chr7:55878472-55879104	-
RP11-419M24.4	hsa_Chr7_2S_10	chr7:55945605-55945857	+
RP11-419M24.5	hsa_Chr7_2S_10	chr7:55944431-55944717	-
RN7SL64P	hsa_Chr7_2S_10	chr7:55960419-55960689	+
MRPS17	hsa_Chr7_2S_10	chr7:56019570-56024193	+
RP11-775L16.1	hsa_Chr7_2S_10	chr7:55410009-55412651	+
RP11-310H4.6	hsa_Chr7_2S_10	chr7:55724461-55746183	-
FKBP9P1	hsa_Chr7_2S_10	chr7:55748767-55780945	-
SEPTIN14	hsa_Chr7_2S_10	chr7:55861233-55930448	-
NIPSNAP2	hsa_Chr7_2S_10	chr7:56019486-56067874	+
LANCL2	hsa_Chr7_2S_10	chr7:55433030-55501430	+
EGFR	hsa_Chr7_2S_10	chr7:55086710-55279321	+
ELDR	hsa_Chr7_2S_10	chr7:55303658-55323328	-
RP11-339F13.2	hsa_Chr7_2S_10	chr7:55311940-55313374	+
PSPHP1	hsa_Chr7_2S_10	chr7:55832490-55840981	+
ZNF713	hsa_Chr7_2S_10	chr7:55955149-56010223	+
RP11-15K19.2	hsa_Chr7_2S_10	chr7:55954970-56022932	+
PSPH	hsa_Chr7_2S_10	chr7:56078744-56119297	-
VOPP1	hsa_Chr7_2S_10	chr7:55503749-55640681	-
SNORA73	hsa_Chr7_2S_10	chr7:54933511-54933717	+
RP4-791C19.1	hsa_Chr7_2S_10	chr7:55001392-55005877	+
SEC61G-DT	hsa_Chr7_2S_10	chr7:54827041-54880420	+
EGFR	hsa_Chr7_2S_10	chr7:55086710-55279321	+
C1GALT1P1	hsa_Chr12_3S_4	chr12:69678177-69679265	+
RP11-1143G9.5	hsa_Chr12_3S_4	chr12:69720354-69725662	-
RP11-1143G9.4	hsa_Chr12_3S_4	chr12:69747273-69748005	-
RN7SL804P	hsa_Chr12_3S_4	chr12:69794683-69794978	+
RPS26P45	hsa_Chr12_3S_4	chr12:69816436-69816775	+
MIR3913-2	hsa_Chr12_3S_4	chr12:69978502-69978603	-
LRRC10	hsa_Chr12_3S_4	chr12:70002344-70004687	-
RP11-588G21.1	hsa_Chr12_3S_4	chr12:70053814-70055209	-
RP11-611E13.3	hsa_Chr12_3S_4	chr12:70340323-70340861	-
RP11-324P9.1	hsa_Chr12_3S_4	chr12:69605888-69618022	+
CPSF6	hsa_Chr12_3S_4	chr12:69633349-69668138	+
LINC02373	hsa_Chr12_3S_4	chr12:69843250-69854504	+
LYZ	hsa_Chr12_3S_4	chr12:69742161-69748014	+
YEATS4	hsa_Chr12_3S_4	chr12:69753490-69784650	+
FRS2	hsa_Chr12_3S_4	chr12:69864129-69973573	+
BEST3	hsa_Chr12_3S_4	chr12:70037140-70093256	-
AC025263.3	hsa_Chr12_3S_4	chr12:70195449-70249143	+
RAB3IP	hsa_Chr12_3S_4	chr12:70132640-70216984	+
CCT2	hsa_Chr12_3S_4	chr12:69979206-69995350	+
RP11-588G21.2	hsa_Chr12_3S_4	chr12:70107413-70132354	-
PRANCR	hsa_Chr12_3S_4	chr12:70295698-70637159	-
MYRFL	hsa_Chr12_3S_4	chr12:70219007-70352877	+
CTD-2140B24.4	hsa_Chr12_3S_4	chr12:133707570-133778955	+
ZNF10	hsa_Chr12_3S_4	chr12:133707161-133736051	+
SNORA70G	hsa_Chr12_3S_4	chr12:69021014-69021155	-
RPL10P12	hsa_Chr12_3S_4	chr12:69020650-69020967	-
ATP5PDP4	hsa_Chr12_3S_4	chr12:69036299-69036773	-
RPL7P42	hsa_Chr12_3S_4	chr12:69078375-69080088	+
KRT8P39	hsa_Chr12_3S_4	chr12:69099414-69100846	+
RP11-611O2.2	hsa_Chr12_3S_4	chr12:69198791-69199259	-
RP11-611O2.1	hsa_Chr12_3S_4	chr12:69221898-69222333	+
RP11-611O2.3	hsa_Chr12_3S_4	chr12:69235726-69236164	+
RP11-611O2.5	hsa_Chr12_3S_4	chr12:69235068-69237017	-
RNU7-4P	hsa_Chr12_3S_4	chr12:69305701-69305762	+
RP11-611O2.6	hsa_Chr12_3S_4	chr12:69307584-69307802	+
AC133749.1	hsa_Chr12_3S_4	chr12:69350186-69350266	-
PRELID2P1	hsa_Chr12_3S_4	chr12:69351157-69351457	-
AC139931.1	hsa_Chr12_3S_4	chr12:69511348-69511432	-
RAP1B	hsa_Chr12_3S_4	chr12:69004635-69065681	+
SLC35E3	hsa_Chr12_3S_4	chr12:69139905-69187744	+
NUP107	hsa_Chr12_3S_4	chr12:69080731-69139589	+
RP11-637A17.2	hsa_Chr12_3S_4	chr12:69068151-69081535	-
CPM	hsa_Chr12_3S_4	chr12:69235977-69365350	-
MDM2	hsa_Chr12_3S_4	chr12:69201957-69239324	+
VOPP1	hsa_Chr7_1S_6	chr7:55503749-55640681	-
BEST3	hsa_Chr12_2S_1	chr12:70037140-70093256	-
AC025263.3	hsa_Chr12_2S_1	chr12:70195449-70249143	+
RAB3IP	hsa_Chr12_2S_1	chr12:70132640-70216984	+
RP11-588G21.2	hsa_Chr12_2S_1	chr12:70107413-70132354	-
MYRFL	hsa_Chr12_2S_1	chr12:70219007-70352877	+
RPL7P42	hsa_Chr12_2S_1	chr12:69078375-69080088	+
RAP1B	hsa_Chr12_2S_1	chr12:69004635-69065681	+
NUP107	hsa_Chr12_2S_1	chr12:69080731-69139589	+
RP11-637A17.2	hsa_Chr12_2S_1	chr12:69068151-69081535	-
RNU11-4P	hsa_Chr8_1S_1	chr8:127683767-127683899	+
RP11-255B23.1	hsa_Chr8_1S_1	chr8:128098508-128099755	-
PRNCR1	hsa_Chr8_1S_1	chr8:128092119-128104845	+
RP11-382A18.5	hsa_Chr8_1S_1	chr8:128265458-128269875	-
RP11-382A18.3	hsa_Chr8_1S_1	chr8:128304478-128304685	+
CCAT2	hsa_Chr8_1S_1	chr8:128412644-128414395	+
POU5F1B	hsa_Chr8_1S_1	chr8:128334428-128432311	+
RP11-351C8.1	hsa_Chr8_1S_1	chr8:127778441-127859226	-
CASC8	hsa_Chr8_1S_1	chr8:128302062-128494384	-
CASC19	hsa_Chr8_1S_1	chr8:128084939-128239786	-
PCAT1	hsa_Chr8_1S_1	chr8:127568568-128431295	+
AC068570.1	hsa_Chr8_4S_1	chr8:129832040-129832124	+
RP11-1057N3.2	hsa_Chr8_4S_1	chr8:130263213-130263384	+
RP11-1057N3.3	hsa_Chr8_4S_1	chr8:130253474-130254715	+
RN7SKP206	hsa_Chr8_4S_1	chr8:130303229-130303521	+
MIR3686	hsa_Chr8_4S_1	chr8:130496303-130496388	-
AC011652.1	hsa_Chr8_4S_1	chr8:130508758-130508857	-
AC016178.2	hsa_Chr8_4S_1	chr8:130509833-130509913	-
hsa-mir-3673	hsa_Chr8_4S_1	chr8:130508088-130508189	-
AC011652.2	hsa_Chr8_4S_1	chr8:130508468-130508569	-
hsa-mir-3669	hsa_Chr8_4S_1	chr8:130509594-130509674	-
AC016178.1	hsa_Chr8_4S_1	chr8:130509216-130509296	-
RP11-26E5.1	hsa_Chr8_4S_1	chr8:130428195-130458098	+
LINC00824	hsa_Chr8_4S_1	chr8:129417515-129576925	-
CCDC26	hsa_Chr8_4S_1	chr8:129646445-130696016	-
AC068570.1	hsa_Chr8_4S_1	chr8:129832040-129832124	+
LINC00824	hsa_Chr8_4S_1	chr8:129417515-129576925	-
CCDC26	hsa_Chr8_4S_1	chr8:129646445-130696016	-
MYC	hsa_Chr8_4S_1	chr8:128747680-128755197	+
TMEM75	hsa_Chr8_4S_1	chr8:128958805-128960969	-
MIR1205	hsa_Chr8_4S_1	chr8:128972879-128972941	+
RNU4-25P	hsa_Chr8_4S_1	chr8:129022628-129022857	-
RNU1-106P	hsa_Chr8_4S_1	chr8:129011377-129011540	+
MIR1207	hsa_Chr8_4S_1	chr8:129061398-129061484	+
MIR1208	hsa_Chr8_4S_1	chr8:129162362-129162434	+
RN7SKP226	hsa_Chr8_4S_1	chr8:129232750-129233049	+
RP11-55J15.2	hsa_Chr8_4S_1	chr8:129021797-129024184	-
CASC11	hsa_Chr8_4S_1	chr8:128698588-128751233	-
LINC00824	hsa_Chr8_4S_1	chr8:129417515-129576925	-
RP11-654O1.1	hsa_Chr8_4S_1	chr8:129335377-129400882	+
PVT1	hsa_Chr8_4S_1	chr8:128806772-129199347	+
LINC00824	hsa_Chr8_4S_1	chr8:129417515-129576925	-
MYC	hsa_Chr8_3S_1	chr8:128747680-128755197	+
CASC11	hsa_Chr8_3S_1	chr8:128698588-128751233	-
PVT1	hsa_Chr8_3S_1	chr8:128806772-129199347	+
LINC00824	hsa_Chr8_3S_1	chr8:129417515-129576925	-
LINC00824	hsa_Chr8_3S_1	chr8:129417515-129576925	-
RP11-770J1.7	hsa_Chr11_1S_1	chr11:118286692-118287236	+
RP11-770J1.4	hsa_Chr11_1S_1	chr11:118303836-118305921	-
RN7SL86P	hsa_Chr11_1S_1	chr11:118301123-118301419	+
TTC36	hsa_Chr11_1S_1	chr11:118398187-118401912	+
RPL5P30	hsa_Chr11_1S_1	chr11:118431405-118432295	+
RNU6-1157P	hsa_Chr11_1S_1	chr11:118464703-118464808	+
AP002954.3	hsa_Chr11_1S_1	chr11:118507338-118508815	+
TREHP1	hsa_Chr11_1S_1	chr11:118558742-118561308	-
RNU6-376P	hsa_Chr11_1S_1	chr11:118573051-118573156	+
CTC-89C10.1	hsa_Chr11_1S_1	chr11:118591813-118600121	-
RP11-158I9.8	hsa_Chr11_1S_1	chr11:118661963-118663846	+
RP11-158I9.1	hsa_Chr11_1S_1	chr11:118692604-118692793	+
Y_RNA	hsa_Chr11_1S_1	chr11:118706719-118706819	+
SETP16	hsa_Chr11_1S_1	chr11:118704555-118705265	-
RP11-158I9.5	hsa_Chr11_1S_1	chr11:118756550-118758451	-
MIR4492	hsa_Chr11_1S_1	chr11:118781417-118781496	+
RN7SL688P	hsa_Chr11_1S_1	chr11:118801920-118802184	+
Y_RNA	hsa_Chr11_1S_1	chr11:118841208-118841305	+
RN7SL529P	hsa_Chr11_1S_1	chr11:118865044-118865343	+
RP11-110I1.11	hsa_Chr11_1S_1	chr11:118874452-118875603	-
RPL23AP64	hsa_Chr11_1S_1	chr11:118873722-118874156	-
RP11-110I1.5	hsa_Chr11_1S_1	chr11:118876437-118876644	-
RPS25	hsa_Chr11_1S_1	chr11:118886422-118889401	-
MIR3656	hsa_Chr11_1S_1	chr11:118889654-118889722	+
TRAPPC4	hsa_Chr11_1S_1	chr11:118889473-118896164	+
RP11-110I1.14	hsa_Chr11_1S_1	chr11:118935974-118936388	-
VPS11-DT	hsa_Chr11_1S_1	chr11:118938085-118938409	-
H2AX	hsa_Chr11_1S_1	chr11:118964564-118966177	-
DPAGT1	hsa_Chr11_1S_1	chr11:118966735-118979041	-
PDZD3	hsa_Chr11_1S_1	chr11:119056166-119060932	+
RNU6-262P	hsa_Chr11_1S_1	chr11:119160272-119160387	-
MCAM	hsa_Chr11_1S_1	chr11:119179239-119192231	-
RNF26	hsa_Chr11_1S_1	chr11:119205237-119208019	+
ACA64	hsa_Chr11_1S_1	chr11:119194003-119194119	-
RP11-334E6.10	hsa_Chr11_1S_1	chr11:119206959-119208019	-
RP11-334E6.3	hsa_Chr11_1S_1	chr11:119243416-119252323	+
RP11-334E6.2	hsa_Chr11_1S_1	chr11:119273502-119274798	+
RP11-334E6.4	hsa_Chr11_1S_1	chr11:119274673-119274937	-
THY1-AS1	hsa_Chr11_1S_1	chr11:119288661-119289824	+
DUXAP5	hsa_Chr11_1S_1	chr11:119315701-119316229	-
KRT8P7	hsa_Chr11_1S_1	chr11:119473587-119475018	-
RNU6-1123P	hsa_Chr11_1S_1	chr11:119527021-119527126	+
NECTIN1-AS1	hsa_Chr11_1S_1	chr11:119580630-119584635	+
ATP5MG	hsa_Chr11_1S_1	chr11:118272321-118302211	+
RP11-770J1.8	hsa_Chr11_1S_1	chr11:118272317-118353452	+
ARCN1	hsa_Chr11_1S_1	chr11:118443105-118473748	+
TMEM25	hsa_Chr11_1S_1	chr11:118401756-118417995	+
IFT46	hsa_Chr11_1S_1	chr11:118415243-118443685	-
RP11-770J1.3	hsa_Chr11_1S_1	chr11:118380988-118401809	-
TREH	hsa_Chr11_1S_1	chr11:118528026-118550399	-
CENATAC-DT	hsa_Chr11_1S_1	chr11:118865534-118868714	-
CXCR5	hsa_Chr11_1S_1	chr11:118754601-118768496	+
BCL9L	hsa_Chr11_1S_1	chr11:118764584-118796635	-
UPK2	hsa_Chr11_1S_1	chr11:118795873-118829269	+
FOXR1	hsa_Chr11_1S_1	chr11:118842422-118851997	+
RP11-110I1.6	hsa_Chr11_1S_1	chr11:118914899-118916205	+
VPS11	hsa_Chr11_1S_1	chr11:118938529-118952682	+
HINFP	hsa_Chr11_1S_1	chr11:118992290-119006769	+
HMBS	hsa_Chr11_1S_1	chr11:118955576-118964259	+
HYOU1	hsa_Chr11_1S_1	chr11:118914899-118927938	-
SLC37A4	hsa_Chr11_1S_1	chr11:118894824-118901616	-
C2CD2L	hsa_Chr11_1S_1	chr11:118972908-118989254	+
NLRX1	hsa_Chr11_1S_1	chr11:119037277-119054725	+
ABCG4	hsa_Chr11_1S_1	chr11:119019762-119033362	+
CCDC153	hsa_Chr11_1S_1	chr11:119060347-119067479	-
USP2	hsa_Chr11_1S_1	chr11:119225925-119252421	-
MFRP	hsa_Chr11_1S_1	chr11:119209652-119217415	-
C1QTNF5	hsa_Chr11_1S_1	chr11:119209652-119211650	-
THY1	hsa_Chr11_1S_1	chr11:119286186-119295695	-
RP11-196E1.3	hsa_Chr11_1S_1	chr11:119479135-119529994	+
CTD-2523D13.2	hsa_Chr11_1S_1	chr11:119600293-119610333	+
KMT2A	hsa_Chr11_1S_1	chr11:118307205-118397547	+
CBL	hsa_Chr11_1S_1	chr11:119077008-119184636	+
USP2-AS1	hsa_Chr11_1S_1	chr11:119235069-119397374	+
DDX6	hsa_Chr11_1S_1	chr11:118618472-118661873	-
CENATAC	hsa_Chr11_1S_1	chr11:118868848-118886503	+
AP002954.4	hsa_Chr11_1S_1	chr11:118571136-118620973	+
NECTIN1	hsa_Chr11_1S_1	chr11:119494120-119599910	-
PHLDB1	hsa_Chr11_1S_1	chr11:118477155-118528741	+
CNTN5	hsa_Chr11_1S_2	chr11:98891679-100229616	+
CNTN5	hsa_Chr11_3S_1	chr11:98891679-100229616	+
RP11-644L4.1	hsa_Chr11_3S_1	chr11:95431250-95433787	+
CTD-2564P9.4	hsa_Chr11_3S_1	chr11:95304204-95481879	+
RNU6-277P	hsa_Chr11_3S_1	chr11:105845553-105845658	-
RP11-822P4.2	hsa_Chr11_3S_1	chr11:105865912-105869940	+
MSANTD4	hsa_Chr11_3S_1	chr11:105866350-105893130	-
GRIA4	hsa_Chr11_3S_1	chr11:105480721-105852819	+
CASC8	hsa_Chr8_1S_2	chr8:128302062-128494384	-
RP11-382A18.5	hsa_Chr8_1S_3	chr8:128265458-128269875	-
RP11-382A18.3	hsa_Chr8_1S_3	chr8:128304478-128304685	+
CCAT2	hsa_Chr8_1S_3	chr8:128412644-128414395	+
POU5F1B	hsa_Chr8_1S_3	chr8:128334428-128432311	+
CASC8	hsa_Chr8_1S_3	chr8:128302062-128494384	-
CASC19	hsa_Chr8_1S_3	chr8:128084939-128239786	-
PCAT1	hsa_Chr8_1S_3	chr8:127568568-128431295	+
RP11-382A18.5	hsa_Chr8_4S_2	chr8:128265458-128269875	-
RP11-382A18.3	hsa_Chr8_4S_2	chr8:128304478-128304685	+
CASC8	hsa_Chr8_4S_2	chr8:128302062-128494384	-
CASC19	hsa_Chr8_4S_2	chr8:128084939-128239786	-
PCAT1	hsa_Chr8_4S_2	chr8:127568568-128431295	+
CCAT2	hsa_Chr8_4S_2	chr8:128412644-128414395	+
POU5F1B	hsa_Chr8_4S_2	chr8:128334428-128432311	+
CASC8	hsa_Chr8_4S_2	chr8:128302062-128494384	-
PCAT1	hsa_Chr8_4S_2	chr8:127568568-128431295	+
RP11-367L7.1	hsa_Chr8_4S_2	chr8:128590718-128649112	+
CASC19	hsa_Chr8_4S_2	chr8:128084939-128239786	-
PCAT1	hsa_Chr8_4S_2	chr8:127568568-128431295	+
MYC	hsa_Chr8_4S_3	chr8:128747680-128755197	+
RP11-367L7.1	hsa_Chr8_4S_3	chr8:128590718-128649112	+
RP11-1136L8.3	hsa_Chr8_4S_3	chr8:128675525-128683235	-
CASC11	hsa_Chr8_4S_3	chr8:128698588-128751233	-
CASC8	hsa_Chr8_4S_3	chr8:128302062-128494384	-
RP11-367L7.1	hsa_Chr8_4S_3	chr8:128590718-128649112	+
CCAT2	hsa_Chr8_4S_3	chr8:128412644-128414395	+
POU5F1B	hsa_Chr8_4S_3	chr8:128334428-128432311	+
CASC8	hsa_Chr8_4S_3	chr8:128302062-128494384	-
PCAT1	hsa_Chr8_4S_3	chr8:127568568-128431295	+
CCAT2	hsa_Chr8_4S_4	chr8:128412644-128414395	+
POU5F1B	hsa_Chr8_4S_4	chr8:128334428-128432311	+
CASC8	hsa_Chr8_4S_4	chr8:128302062-128494384	-
PCAT1	hsa_Chr8_4S_4	chr8:127568568-128431295	+
RP11-367L7.1	hsa_Chr8_4S_4	chr8:128590718-128649112	+
MYC	hsa_Chr8_4S_4	chr8:128747680-128755197	+
CASC11	hsa_Chr8_4S_4	chr8:128698588-128751233	-
RP11-367L7.1	hsa_Chr8_4S_4	chr8:128590718-128649112	+
RP11-680G10.2	hsa_Chr16_1S_1	chr16:85378877-85386567	-
AC092377.1	hsa_Chr16_1S_1	chr16:85475029-85475098	-
LA16c-352F7.1	hsa_Chr16_1S_1	chr16:85523419-85524437	+
RP11-118F19.1	hsa_Chr16_1S_1	chr16:85613615-85617177	-
CTD-2542L18.1	hsa_Chr16_1S_1	chr16:85625872-85629326	+
RN7SL381P	hsa_Chr16_1S_1	chr16:85692984-85693279	+
RP11-568J23.8	hsa_Chr16_1S_1	chr16:85730941-85731474	-
RP11-568J23.4	hsa_Chr16_1S_1	chr16:85776893-85777831	+
MIR1910	hsa_Chr16_1S_1	chr16:85775227-85775306	-
RNU1-103P	hsa_Chr16_1S_1	chr16:85815381-85815505	-
C16orf74	hsa_Chr16_1S_1	chr16:85723690-85784735	-
EMC8	hsa_Chr16_1S_1	chr16:85805364-85833214	-
RP11-568J23.5	hsa_Chr16_1S_1	chr16:85817988-85821223	+
RP11-568J23.10	hsa_Chr16_1S_1	chr16:85733426-85744792	+
GINS2	hsa_Chr16_1S_1	chr16:85709804-85723679	-
GSE1	hsa_Chr16_1S_1	chr16:85203131-85709810	+
CTB-32O4.5	hsa_Chr19_1S_1	chr19:29759883-29789483	+
VSTM2B-DT	hsa_Chr19_1S_1	chr19:29777918-30016659	-
AL118525.1	hsa_Chr20_1S_1	chr20:48203218-48203311	+
RN7SL197P	hsa_Chr20_1S_1	chr20:48338486-48338782	+
SNRPFP1	hsa_Chr20_1S_1	chr20:48346128-48346379	-
RNU6-919P	hsa_Chr20_1S_1	chr20:48411348-48411451	+
RNU7-72P	hsa_Chr20_1S_1	chr20:48444529-48444590	+
Y_RNA	hsa_Chr20_1S_1	chr20:48537134-48537231	-
snoU13	hsa_Chr20_1S_1	chr20:48556833-48556937	-
KRT18P4	hsa_Chr20_1S_1	chr20:48573282-48574569	+
RNU6-147P	hsa_Chr20_1S_1	chr20:48588643-48588749	+
SNAI1	hsa_Chr20_1S_1	chr20:48599517-48605423	+
TRERNA1	hsa_Chr20_1S_1	chr20:48657253-48658041	-
PTGIS	hsa_Chr20_1S_1	chr20:48120411-48184674	-
B4GALT5	hsa_Chr20_1S_1	chr20:48249482-48330415	-
RP5-1041C10.3	hsa_Chr20_1S_1	chr20:48445662-48447622	+
RNF114	hsa_Chr20_1S_1	chr20:48552873-48570422	+
SPATA2	hsa_Chr20_1S_1	chr20:48519928-48532066	-
KCNB1	hsa_Chr20_1S_1	chr20:47909931-48100834	-
SLC9A8	hsa_Chr20_1S_1	chr20:48429250-48508779	+
CLPS	hsa_Chr6_1S_2	chr6:35762759-35765121	-
CLPSL1	hsa_Chr6_1S_2	chr6:35748796-35761452	+
LHFPL5	hsa_Chr6_1S_2	chr6:35764983-35813174	+
RNA5SP487	hsa_Chr20_3S_1	chr20:54780108-54780229	-
MC3R	hsa_Chr20_3S_1	chr20:54823788-54824871	+
RP11-380D15.2	hsa_Chr20_3S_1	chr20:54842928-54844287	+
RP11-380D15.3	hsa_Chr20_3S_1	chr20:54871023-54874216	-
AL121914.1	hsa_Chr20_3S_1	chr20:55035322-55035413	-
RPL39P	hsa_Chr20_3S_1	chr20:55034484-55034639	-
snoU13	hsa_Chr20_3S_1	chr20:55050699-55050801	+
RP5-1153D9.5	hsa_Chr20_3S_1	chr20:55097308-55098555	+
FAM209B	hsa_Chr20_3S_1	chr20:55108302-55111576	+
RP5-1153D9.6	hsa_Chr20_3S_1	chr20:55125661-55130635	+
RPS4XP3	hsa_Chr20_3S_1	chr20:55176757-55177169	+
U3	hsa_Chr20_3S_1	chr20:55182733-55182849	+
RNU6-1146P	hsa_Chr20_3S_1	chr20:55242486-55242587	+
RN7SL170P	hsa_Chr20_3S_1	chr20:55263457-55263749	+
PTMAP6	hsa_Chr20_3S_1	chr20:55275893-55276570	-
AL133232.1	hsa_Chr20_3S_1	chr20:55293942-55294025	+
RP5-897D18.1	hsa_Chr20_3S_1	chr20:55305453-55306516	+
RNU6-929P	hsa_Chr20_3S_1	chr20:55361037-55361143	-
AL117380.2	hsa_Chr20_3S_1	chr20:55575143-55575213	+
AL117380.1	hsa_Chr20_3S_1	chr20:55629846-55629897	+
RP11-560A15.4	hsa_Chr20_3S_1	chr20:55680797-55682184	+
RP11-560A15.7	hsa_Chr20_3S_1	chr20:55691622-55694599	-
BMP7-AS1	hsa_Chr20_3S_1	chr20:55789928-55790922	+
Y_RNA	hsa_Chr20_3S_1	chr20:55886910-55887014	+
MIR4325	hsa_Chr20_3S_1	chr20:55896558-55896647	-
RPL39P39	hsa_Chr20_3S_1	chr20:55903602-55903752	+
MTRNR2L3	hsa_Chr20_3S_1	chr20:55933503-55934554	-
MTND1P9	hsa_Chr20_3S_1	chr20:55932482-55933425	-
HMGB1P1	hsa_Chr20_3S_1	chr20:56063448-56064083	-
PCK1	hsa_Chr20_3S_1	chr20:56136136-56143177	+
RP4-718J7.4	hsa_Chr20_3S_1	chr20:56174751-56176256	-
NKILA	hsa_Chr20_3S_1	chr20:56285212-56287836	+
MIR4532	hsa_Chr20_3S_1	chr20:56470450-56470500	+
AL354984.1	hsa_Chr20_3S_1	chr20:56493940-56494091	+
RP13-379L11.2	hsa_Chr20_3S_1	chr20:56532182-56535232	-
AL354984.3	hsa_Chr20_3S_1	chr20:56551074-56551149	+
LINC01742	hsa_Chr20_3S_1	chr20:56578960-56579704	+
AL354984.2	hsa_Chr20_3S_1	chr20:56642512-56642663	+
RP13-379L11.1	hsa_Chr20_3S_1	chr20:56644110-56647126	-
RP13-379L11.3	hsa_Chr20_3S_1	chr20:56672323-56672647	+
C20orf85	hsa_Chr20_3S_1	chr20:56725958-56736206	+
RP5-907D15.3	hsa_Chr20_3S_1	chr20:57169473-57179029	+
LINC01711	hsa_Chr20_3S_1	chr20:57209828-57210794	+
RP11-261P9.4	hsa_Chr20_3S_1	chr20:57285851-57286689	+
CBLN4	hsa_Chr20_3S_1	chr20:54572413-54580575	-
CSTF1	hsa_Chr20_3S_1	chr20:54967427-54981418	+
FAM210B	hsa_Chr20_3S_1	chr20:54934030-54943719	+
AURKA	hsa_Chr20_3S_1	chr20:54944445-54967393	-
CASS4	hsa_Chr20_3S_1	chr20:54987168-55035443	+
GCNT7	hsa_Chr20_3S_1	chr20:55066548-55100981	-
FAM209A	hsa_Chr20_3S_1	chr20:55092243-55101208	+
LINC01716	hsa_Chr20_3S_1	chr20:55152619-55173677	+
TFAP2C	hsa_Chr20_3S_1	chr20:55204362-55214339	+
RP11-560A15.3	hsa_Chr20_3S_1	chr20:55685696-55697801	+
RP11-560A15.6	hsa_Chr20_3S_1	chr20:55736878-55738831	+
RP4-813D12.3	hsa_Chr20_3S_1	chr20:55841853-55858054	+
SPO11	hsa_Chr20_3S_1	chr20:55904859-55919050	+
RAE1	hsa_Chr20_3S_1	chr20:55926279-55954267	+
RP4-800J21.4	hsa_Chr20_3S_1	chr20:56017798-56033354	+
ZBP1	hsa_Chr20_3S_1	chr20:56178902-56195632	-
ANKRD60	hsa_Chr20_3S_1	chr20:56793551-56803709	-
PPP4R1L	hsa_Chr20_3S_1	chr20:56803996-56884507	-
APCDD1L	hsa_Chr20_3S_1	chr20:57034157-57090455	-
STX16	hsa_Chr20_3S_1	chr20:57226309-57254582	+
AL050327.1	hsa_Chr20_3S_1	chr20:57180140-57180283	+
RTF2	hsa_Chr20_3S_1	chr20:55043641-55094505	+
CTCFL	hsa_Chr20_3S_1	chr20:56071022-56100708	-
RBM38-AS1	hsa_Chr20_3S_1	chr20:55952196-55968118	-
RBM38	hsa_Chr20_3S_1	chr20:55966452-55984389	+
BMP7	hsa_Chr20_3S_1	chr20:55743809-55841697	-
PMEPA1	hsa_Chr20_3S_1	chr20:56223448-56286592	-
NPEPL1	hsa_Chr20_3S_1	chr20:57264187-57294294	+
STX16-NPEPL1	hsa_Chr20_3S_1	chr20:57226490-57290466	+
APCDD1L-DT	hsa_Chr20_3S_1	chr20:57090435-57194944	+
VAPB	hsa_Chr20_3S_1	chr20:56964285-57026157	+
RAB22A	hsa_Chr20_3S_1	chr20:56884771-56942563	+
MIR3646	hsa_Chr20_3S_1	chr20:43036760-43036843	+
AL132772.1	hsa_Chr20_3S_1	chr20:43053692-43053781	-
RPL37AP1	hsa_Chr20_3S_1	chr20:43095204-43095482	-
KCNK15	hsa_Chr20_3S_1	chr20:43374506-43380954	+
RP4-781B1.5	hsa_Chr20_3S_1	chr20:43375283-43375842	+
PGBD4P2	hsa_Chr20_3S_1	chr20:43470566-43471180	-
RN7SL31P	hsa_Chr20_3S_1	chr20:43509479-43509775	-
STK4-AS1	hsa_Chr20_3S_1	chr20:43592435-43595043	-
Y_RNA	hsa_Chr20_3S_1	chr20:43632989-43633095	+
WFDC5	hsa_Chr20_3S_1	chr20:43738093-43743813	-
WFDC12	hsa_Chr20_3S_1	chr20:43752066-43753106	-
RP1-172H20.4	hsa_Chr20_3S_1	chr20:43766347-43767617	-
PI3	hsa_Chr20_3S_1	chr20:43803543-43805185	+
SEMG1	hsa_Chr20_3S_1	chr20:43835674-43838409	+
SEMG2	hsa_Chr20_3S_1	chr20:43850014-43853099	+
LINC01620	hsa_Chr20_3S_1	chr20:43064812-43093989	-
PKIG	hsa_Chr20_3S_1	chr20:43160426-43252888	+
SERINC3	hsa_Chr20_3S_1	chr20:43124862-43150726	-
RP11-445H22.5	hsa_Chr20_3S_1	chr20:43285092-43324737	-
LINC01260	hsa_Chr20_3S_1	chr20:43285092-43292139	-
KCNK15-AS1	hsa_Chr20_3S_1	chr20:43323533-43374662	-
CCN5	hsa_Chr20_3S_1	chr20:43343485-43357150	+
RP1-148E22.2	hsa_Chr20_3S_1	chr20:43493076-43514245	-
PABPC1L	hsa_Chr20_3S_1	chr20:43538701-43587676	+
TOMM34	hsa_Chr20_3S_1	chr20:43570771-43589038	-
KCNS1	hsa_Chr20_3S_1	chr20:43719855-43729768	-
YWHAB	hsa_Chr20_3S_1	chr20:43514343-43537173	+
STK4	hsa_Chr20_3S_1	chr20:43595120-43708662	+
TTPAL	hsa_Chr20_3S_1	chr20:43104514-43123244	+
RIMS4	hsa_Chr20_3S_1	chr20:43380449-43439187	-
ADA	hsa_Chr20_3S_1	chr20:43248163-43280874	-
HNF4A	hsa_Chr20_3S_1	chr20:42984340-43063236	+
LINC01441	hsa_Chr20_3S_1	chr20:54036874-54043735	-
RP5-837G17.1	hsa_Chr20_3S_1	chr20:54121444-54121753	-
RP4-586J11.1	hsa_Chr20_3S_1	chr20:54350232-54356287	+
LINC01440	hsa_Chr20_3S_1	chr20:54025436-54259973	+
CTD-2022J23.1	hsa_Chr20_3S_1	chr20:54182910-54319994	-
RN7SL243P	hsa_Chr20_6S_1	chr20:45936797-45937126	-
AL031666.1	hsa_Chr20_6S_1	chr20:45943269-45943336	-
RP4-569M23.5	hsa_Chr20_6S_1	chr20:45947246-45949498	+
RP4-569M23.2	hsa_Chr20_6S_1	chr20:45981305-45983377	+
RP4-569M23.4	hsa_Chr20_6S_1	chr20:45976881-45977886	-
RPL35AP	hsa_Chr20_6S_1	chr20:46106958-46107754	-
RNU6-497P	hsa_Chr20_6S_1	chr20:46113022-46113125	-
RNU6-563P	hsa_Chr20_6S_1	chr20:46121722-46121829	-
AL021394.1	hsa_Chr20_6S_1	chr20:46199679-46199759	+
RP5-1049G16.4	hsa_Chr20_6S_1	chr20:46259010-46260182	-
CTD-2653D5.1	hsa_Chr20_6S_1	chr20:46306645-46315041	+
RNU7-173P	hsa_Chr20_6S_1	chr20:46455713-46455788	-
SRMP1	hsa_Chr20_6S_1	chr20:46488532-46489416	+
RNA5SP486	hsa_Chr20_6S_1	chr20:46501935-46502017	+
RNU7-92P	hsa_Chr20_6S_1	chr20:46533092-46533167	+
RP11-347D21.2	hsa_Chr20_6S_1	chr20:46586766-46587347	+
RP11-347D21.5	hsa_Chr20_6S_1	chr20:46602881-46606328	+
RP11-321P16.1	hsa_Chr20_6S_1	chr20:46702612-46702931	+
SNORD36	hsa_Chr20_6S_1	chr20:46764686-46764766	-
RP5-1050C22.2	hsa_Chr20_6S_1	chr20:46893712-46904135	-
RP1-66N13.1	hsa_Chr20_6S_1	chr20:47012066-47013638	-
RP5-991B18.1	hsa_Chr20_6S_1	chr20:47099554-47100660	+
RP5-991B18.2	hsa_Chr20_6S_1	chr20:47105245-47105799	+
RNU7-144P	hsa_Chr20_6S_1	chr20:47122480-47122555	-
RP5-998C11.1	hsa_Chr20_6S_1	chr20:47273611-47275657	+
AL035106.1	hsa_Chr20_6S_1	chr20:47355867-47355985	-
SNAP23P1	hsa_Chr20_6S_1	chr20:47654894-47655139	-
ARPC3P1	hsa_Chr20_6S_1	chr20:47751017-47751549	+
SNORD12B	hsa_Chr20_6S_1	chr20:47896856-47896946	+
SNORD12C	hsa_Chr20_6S_1	chr20:47895477-47895565	+
SNORD12	hsa_Chr20_6S_1	chr20:47897220-47897309	+
AL118525.1	hsa_Chr20_6S_1	chr20:48203218-48203311	+
RN7SL197P	hsa_Chr20_6S_1	chr20:48338486-48338782	+
SNRPFP1	hsa_Chr20_6S_1	chr20:48346128-48346379	-
RNU6-919P	hsa_Chr20_6S_1	chr20:48411348-48411451	+
RNU7-72P	hsa_Chr20_6S_1	chr20:48444529-48444590	+
Y_RNA	hsa_Chr20_6S_1	chr20:48537134-48537231	-
snoU13	hsa_Chr20_6S_1	chr20:48556833-48556937	-
KRT18P4	hsa_Chr20_6S_1	chr20:48573282-48574569	+
RNU6-147P	hsa_Chr20_6S_1	chr20:48588643-48588749	+
SNAI1	hsa_Chr20_6S_1	chr20:48599517-48605423	+
TRERNA1	hsa_Chr20_6S_1	chr20:48657253-48658041	-
RP11-112L6.2	hsa_Chr20_6S_1	chr20:48782899-48788279	+
LINC01275	hsa_Chr20_6S_1	chr20:48779302-48782753	-
LINC01271	hsa_Chr20_6S_1	chr20:48927248-48937879	-
RN7SL636P	hsa_Chr20_6S_1	chr20:49045729-49046020	-
COX6CP2	hsa_Chr20_6S_1	chr20:49096304-49096528	+
Y_RNA	hsa_Chr20_6S_1	chr20:49179546-49179647	+
RN7SL672P	hsa_Chr20_6S_1	chr20:49174221-49174535	-
RP4-530I15.9	hsa_Chr20_6S_1	chr20:49187512-49194578	-
MIR645	hsa_Chr20_6S_1	chr20:49202323-49202416	+
MIR1302-5	hsa_Chr20_6S_1	chr20:49231173-49231322	-
RPL36P2	hsa_Chr20_6S_1	chr20:49237300-49237614	+
TMSB4XP6	hsa_Chr20_6S_1	chr20:49457152-49457286	-
AL133228.1	hsa_Chr20_6S_1	chr20:49477445-49477523	+
PSMD10P1	hsa_Chr20_6S_1	chr20:49530268-49530948	+
AL034553.1	hsa_Chr20_6S_1	chr20:49555183-49555269	+
RP5-955M13.4	hsa_Chr20_6S_1	chr20:49615907-49626556	+
RP4-811M8.1	hsa_Chr20_6S_1	chr20:49714675-49715382	+
RPSAP1	hsa_Chr20_6S_1	chr20:49747325-49748204	-
AL035457.1	hsa_Chr20_6S_1	chr20:49794042-49794136	+
AL079339.1	hsa_Chr20_6S_1	chr20:49993772-49993858	-
RP5-827A12.2	hsa_Chr20_6S_1	chr20:50351072-50351606	+
RNU7-6P	hsa_Chr20_6S_1	chr20:50521508-50521569	+
RNU6-347P	hsa_Chr20_6S_1	chr20:50518830-50518934	+
RN7SL603P	hsa_Chr20_6S_1	chr20:50557083-50557372	-
ERP29P1	hsa_Chr20_6S_1	chr20:50726883-50727588	-
LINC01754	hsa_Chr20_6S_1	chr20:46020669-46041071	-
RP11-321P16.2	hsa_Chr20_6S_1	chr20:46636619-46650981	-
LINC01522	hsa_Chr20_6S_1	chr20:46605483-46618871	-
RP11-347D21.1	hsa_Chr20_6S_1	chr20:46579541-46583552	+
LINC01523	hsa_Chr20_6S_1	chr20:46612148-46613057	+
RP3-453O12.1	hsa_Chr20_6S_1	chr20:46749012-46765587	+
LINC00494	hsa_Chr20_6S_1	chr20:46988627-46999379	+
RP5-1050C22.1	hsa_Chr20_6S_1	chr20:46953555-46996719	-
RP1-66N13.4	hsa_Chr20_6S_1	chr20:47035520-47039459	+
CSE1L-AS1	hsa_Chr20_6S_1	chr20:47657000-47662705	-
STAU1	hsa_Chr20_6S_1	chr20:47729876-47804904	-
ZFAS1	hsa_Chr20_6S_1	chr20:47894715-47916137	+
ZNFX1	hsa_Chr20_6S_1	chr20:47854483-47894963	-
PTGIS	hsa_Chr20_6S_1	chr20:48120411-48184674	-
B4GALT5	hsa_Chr20_6S_1	chr20:48249482-48330415	-
RP5-1041C10.3	hsa_Chr20_6S_1	chr20:48445662-48447622	+
RNF114	hsa_Chr20_6S_1	chr20:48552873-48570422	+
SPATA2	hsa_Chr20_6S_1	chr20:48519928-48532066	-
UBE2V1	hsa_Chr20_6S_1	chr20:48697661-48732496	-
CEBPB	hsa_Chr20_6S_1	chr20:48807367-48809205	+
LINC01273	hsa_Chr20_6S_1	chr20:48788346-48793213	+
CEBPB-AS1	hsa_Chr20_6S_1	chr20:48801135-48808035	-
LINC01270	hsa_Chr20_6S_1	chr20:48909246-48932025	+
RIPOR3-AS1	hsa_Chr20_6S_1	chr20:49262008-49278812	+
PARD6B	hsa_Chr20_6S_1	chr20:49348117-49373332	+
ADNP-AS1	hsa_Chr20_6S_1	chr20:49547521-49561685	+
MOCS3	hsa_Chr20_6S_1	chr20:49575355-49580466	+
KCNG1	hsa_Chr20_6S_1	chr20:49620193-49639644	-
DPM1	hsa_Chr20_6S_1	chr20:49551404-49575677	-
SALL4	hsa_Chr20_6S_1	chr20:50398870-50419060	-
RP5-831D17.4	hsa_Chr20_6S_1	chr20:50689224-50713019	+
ZMYND8	hsa_Chr20_6S_1	chr20:45837859-45985633	-
RP11-321P16.3	hsa_Chr20_6S_1	chr20:46653989-46689014	+
SULF2	hsa_Chr20_6S_1	chr20:46285092-46415360	-
DDX27	hsa_Chr20_6S_1	chr20:47835884-47860614	+
RP5-906C1.1	hsa_Chr20_6S_1	chr20:47438225-47465995	-
PREX1	hsa_Chr20_6S_1	chr20:47240790-47444536	-
ARFGEF2	hsa_Chr20_6S_1	chr20:47538248-47653230	+
CSE1L	hsa_Chr20_6S_1	chr20:47662783-47713497	+
KCNB1	hsa_Chr20_6S_1	chr20:47909931-48100834	-
RP4-791K14.2	hsa_Chr20_6S_1	chr20:47934874-48058191	+
SLC9A8	hsa_Chr20_6S_1	chr20:48429250-48508779	+
PELATON	hsa_Chr20_6S_1	chr20:48864180-48899787	+
PTPN1	hsa_Chr20_6S_1	chr20:49126858-49201778	+
PEDS1	hsa_Chr20_6S_1	chr20:48734791-48770271	-
PEDS1-UBE2V1	hsa_Chr20_6S_1	chr20:48697661-48770174	-
BCAS4	hsa_Chr20_6S_1	chr20:49411431-49493714	+
NFATC2	hsa_Chr20_6S_1	chr20:50003494-50179370	-
ADNP	hsa_Chr20_6S_1	chr20:49505453-49547974	-
MIR3194	hsa_Chr20_6S_1	chr20:50069442-50069514	-
LINC01429	hsa_Chr20_6S_1	chr20:50448336-50479451	-
ZFP64	hsa_Chr20_6S_1	chr20:50668202-50820847	-
NCOA3	hsa_Chr20_6S_1	chr20:46130631-46285621	+
RIPOR3	hsa_Chr20_6S_1	chr20:49202645-49308079	-
ATP9A	hsa_Chr20_6S_1	chr20:50213053-50384929	-
RP5-1022J11.2	hsa_Chr20_6S_1	chr20:51104461-51117130	-
MRPS33P4	hsa_Chr20_6S_1	chr20:51127791-51128107	+
RP4-606D23.1	hsa_Chr20_6S_1	chr20:51457475-51460314	-
RPL36P1	hsa_Chr20_6S_1	chr20:51506701-51506925	+
AL050316.1	hsa_Chr20_6S_1	chr20:51679156-51679240	+
RN7SKP184	hsa_Chr20_6S_1	chr20:51714191-51714523	+
PPIAP10	hsa_Chr20_6S_1	chr20:52037738-52038195	+
Y_RNA	hsa_Chr20_6S_1	chr20:52161154-52161264	+
RNU7-14P	hsa_Chr20_6S_1	chr20:52285236-52285297	-
AC005914.1	hsa_Chr20_6S_1	chr20:52355267-52358336	+
SUMO1P1	hsa_Chr20_6S_1	chr20:52491791-52492096	-
AC005220.3	hsa_Chr20_6S_1	chr20:52556699-52559047	+
MIR4756	hsa_Chr20_6S_1	chr20:52684947-52685024	-
RP5-1162C3.4	hsa_Chr20_6S_1	chr20:52794953-52799668	+
RNU4ATAC7P	hsa_Chr20_6S_1	chr20:53476227-53476351	-
RPL12P4	hsa_Chr20_6S_1	chr20:53691183-53691679	+
RP4-583K8.1	hsa_Chr20_6S_1	chr20:51068003-51072158	-
RP4-715N11.2	hsa_Chr20_6S_1	chr20:51288274-51316011	+
RP11-80K6.2	hsa_Chr20_6S_1	chr20:51474877-51479394	-
RP11-15M15.3	hsa_Chr20_6S_1	chr20:51753832-51757708	-
RP11-15M15.1	hsa_Chr20_6S_1	chr20:51785182-51796089	-
RP11-15M15.2	hsa_Chr20_6S_1	chr20:51812768-51825244	-
RP4-669H2.1	hsa_Chr20_6S_1	chr20:52014199-52029448	-
RP5-823G15.5	hsa_Chr20_6S_1	chr20:52069597-52120853	-
ZNF217	hsa_Chr20_6S_1	chr20:52183610-52226446	-
AC005808.3	hsa_Chr20_6S_1	chr20:52224893-52251129	+
RP4-724E16.2	hsa_Chr20_6S_1	chr20:52169309-52192402	+
CYP24A1	hsa_Chr20_6S_1	chr20:52769985-52790525	-
RP5-1162C3.3	hsa_Chr20_6S_1	chr20:52849297-52886081	+
PFDN4	hsa_Chr20_6S_1	chr20:52824626-52844591	+
ZFP64	hsa_Chr20_6S_1	chr20:50668202-50820847	-
LINC01524	hsa_Chr20_6S_1	chr20:50808698-51287117	+
RP4-678D15.1	hsa_Chr20_6S_1	chr20:51872518-52103813	-
TSHZ2	hsa_Chr20_6S_1	chr20:51588897-52111869	+
DOK5	hsa_Chr20_6S_1	chr20:53092132-53267708	+
BCAS1	hsa_Chr20_6S_1	chr20:52553316-52687133	-
AC006076.1	hsa_Chr20_6S_1	chr20:52416362-52443836	-
LINC01441	hsa_Chr20_6S_1	chr20:54036874-54043735	-
RP5-837G17.1	hsa_Chr20_6S_1	chr20:54121444-54121753	-
LINC01440	hsa_Chr20_6S_1	chr20:54025436-54259973	+
CTD-2022J23.1	hsa_Chr20_6S_1	chr20:54182910-54319994	-
PHACTR3-AS1	hsa_Chr20_6S_1	chr20:58199959-58203350	-
PHACTR3	hsa_Chr20_6S_1	chr20:58152564-58422766	+
Y_RNA	hsa_Chr20_6S_1	chr20:32971971-32972071	-
CDC42P1	hsa_Chr20_6S_1	chr20:32989955-32990502	-
ITCH-AS1	hsa_Chr20_6S_1	chr20:33029397-33029830	-
ITCH-IT1	hsa_Chr20_6S_1	chr20:33038735-33042357	+
MIR644A	hsa_Chr20_6S_1	chr20:33054130-33054223	+
FDX1P1	hsa_Chr20_6S_1	chr20:33063729-33064279	-
RP3-468O1.6	hsa_Chr20_6S_1	chr20:33064010-33064592	+
Y_RNA	hsa_Chr20_6S_1	chr20:33114315-33114411	-
RP11-346K17.3	hsa_Chr20_6S_1	chr20:33276492-33276782	+
HMGB3P1	hsa_Chr20_6S_1	chr20:33421378-33422265	-
MIR499A	hsa_Chr20_6S_1	chr20:33578179-33578300	+
RNU6-407P	hsa_Chr20_6S_1	chr20:33618120-33618223	-
SNORD56	hsa_Chr20_6S_1	chr20:33704939-33705010	-
RP11-42O4.2	hsa_Chr20_6S_1	chr20:33762158-33762722	-
RNA5SP483	hsa_Chr20_6S_1	chr20:33783109-33783226	+
MT1P3	hsa_Chr20_6S_1	chr20:33805812-33805988	+
AL121753.1	hsa_Chr20_6S_1	chr20:33802392-33802492	+
RP4-614O4.13	hsa_Chr20_6S_1	chr20:33850530-33851990	-
FAM83C-AS1	hsa_Chr20_6S_1	chr20:33873054-33873559	+
FAM83C	hsa_Chr20_6S_1	chr20:33873534-33880228	-
EIF6	hsa_Chr20_6S_1	chr20:33866710-33872788	-
GDF5-AS1	hsa_Chr20_6S_1	chr20:34020827-34023248	+
MAP1LC3A	hsa_Chr20_6S_1	chr20:33134658-33148149	+
DYNLRB1	hsa_Chr20_6S_1	chr20:33104219-33128762	+
RP1-18C9.3	hsa_Chr20_6S_1	chr20:33329205-33395250	+
ACSS2	hsa_Chr20_6S_1	chr20:33459949-33515765	+
GGT7	hsa_Chr20_6S_1	chr20:33432523-33460659	-
GSS	hsa_Chr20_6S_1	chr20:33516235-33543830	-
TRPC4AP	hsa_Chr20_6S_1	chr20:33590207-33680610	-
PROCR	hsa_Chr20_6S_1	chr20:33759875-33804043	+
EDEM2	hsa_Chr20_6S_1	chr20:33703167-33735139	-
RP4-614O4.11	hsa_Chr20_6S_1	chr20:33855688-33867846	-
GDF5	hsa_Chr20_6S_1	chr20:34021145-34042568	-
PIGU	hsa_Chr20_6S_1	chr20:33148346-33286594	-
ITCH	hsa_Chr20_6S_1	chr20:32951047-33128552	+
NCOA6	hsa_Chr20_6S_1	chr20:33276901-33413454	-
TP53INP2	hsa_Chr20_6S_1	chr20:33292143-33301243	+
MMP24OS	hsa_Chr20_6S_1	chr20:33789548-33865934	-
UQCC1	hsa_Chr20_6S_1	chr20:33890369-33999834	-
MMP24	hsa_Chr20_6S_1	chr20:33814493-33864801	+
MYH7B	hsa_Chr20_6S_1	chr20:33543613-33590240	+
RP3-477O4.16	hsa_Chr20_6S_1	chr20:34106682-34107108	+
C20orf173	hsa_Chr20_6S_1	chr20:34111014-34117481	-
RP3-477O4.5	hsa_Chr20_6S_1	chr20:34108680-34116084	-
CEP250-AS1	hsa_Chr20_6S_1	chr20:34064028-34078808	-
CEP250	hsa_Chr20_6S_1	chr20:34042985-34107108	+
MAN1A2P1	hsa_Chr19_3S_1	chr19:29281719-29283778	-
AC007795.1	hsa_Chr19_3S_1	chr19:29360414-29370083	+
AC008991.1	hsa_Chr19_3S_1	chr19:29383838-29386856	+
snoU13	hsa_Chr19_3S_1	chr19:29421910-29422012	+
AC011524.2	hsa_Chr19_3S_1	chr19:29440344-29441107	-
AC011524.3	hsa_Chr19_3S_1	chr19:29451413-29455850	-
LINC01532	hsa_Chr19_3S_1	chr19:29493226-29506067	+
RNA5SP470	hsa_Chr19_3S_1	chr19:29492577-29492682	+
CTD-2081K17.3	hsa_Chr19_3S_1	chr19:29574001-29583938	-
UQCRFS1	hsa_Chr19_3S_1	chr19:29696227-29704058	-
CTB-32O4.3	hsa_Chr19_3S_1	chr19:29711771-29712573	+
CTB-32O4.4	hsa_Chr19_3S_1	chr19:29713449-29714044	+
RN7SL340P	hsa_Chr19_3S_1	chr19:29723999-29724292	-
CTC-525D6.5	hsa_Chr19_3S_1	chr19:29938945-29939287	+
LLNLF-219B11.1	hsa_Chr19_3S_1	chr19:30266411-30272123	-
CTD-2057D4.3	hsa_Chr19_3S_1	chr19:30329439-30332725	-
AC005307.3	hsa_Chr19_3S_1	chr19:29173978-29218684	-
LINC00906	hsa_Chr19_3S_1	chr19:29374337-29461781	+
UQCRFS1-DT	hsa_Chr19_3S_1	chr19:29704142-29707511	+
CTB-32O4.5	hsa_Chr19_3S_1	chr19:29759883-29789483	+
CTC-525D6.3	hsa_Chr19_3S_1	chr19:29997873-29999948	-
POP4	hsa_Chr19_3S_1	chr19:30097190-30108144	+
VSTM2B	hsa_Chr19_3S_1	chr19:30017406-30055386	+
C19orf12	hsa_Chr19_3S_1	chr19:30189844-30206696	-
PLEKHF1	hsa_Chr19_3S_1	chr19:30156366-30166384	+
CCNE1	hsa_Chr19_3S_1	chr19:30302898-30315219	+
AC005394.1	hsa_Chr19_3S_1	chr19:29093286-29139210	-
AC005307.5	hsa_Chr19_3S_1	chr19:28926295-29218587	-
VSTM2B-DT	hsa_Chr19_3S_1	chr19:29777918-30016659	-
CTC-525D6.2	hsa_Chr19_3S_1	chr19:29980682-30017855	-
PPIAP58	hsa_Chr19_3S_1	chr19:30412089-30412560	+
RPL9P32	hsa_Chr19_3S_1	chr19:30447276-30447895	-
CTC-448F2.4	hsa_Chr19_3S_1	chr19:30519648-30520823	-
TAF9P3	hsa_Chr19_3S_1	chr19:30528192-30528318	+
CTC-448F2.6	hsa_Chr19_3S_1	chr19:30528330-30529088	+
CTC-448F2.8	hsa_Chr19_3S_1	chr19:30549136-30551704	+
URI1	hsa_Chr19_3S_1	chr19:30414551-30507519	+
LLNLR-229A12.1	hsa_Chr19_3S_1	chr19:30569040-30576800	+
CTC-448F2.7	hsa_Chr19_3S_1	chr19:30406769-30408737	+
AC005597.1	hsa_Chr19_3S_1	chr19:30710573-30719622	-
AC011478.1	hsa_Chr19_3S_1	chr19:31105127-31105227	+
CTC-565M22.1	hsa_Chr19_3S_1	chr19:31156181-31159554	-
CTD-2001J20.1	hsa_Chr19_3S_1	chr19:31044863-31048965	+
ZNF536	hsa_Chr19_3S_1	chr19:30719197-31204445	+
MIR4728	hsa_Chr17_1S_3	chr17:37882748-37882814	+
MIEN1	hsa_Chr17_1S_3	chr17:37884749-37886785	-
KRT8P34	hsa_Chr17_1S_3	chr17:37991290-37992333	-
AC079199.2	hsa_Chr17_1S_3	chr17:37995622-37995777	-
PGAP3	hsa_Chr17_1S_3	chr17:37827375-37853050	-
GRB7	hsa_Chr17_1S_3	chr17:37894180-37903544	+
IKZF3	hsa_Chr17_1S_3	chr17:37913971-38020565	-
ERBB2	hsa_Chr17_1S_3	chr17:37844167-37886679	+
RP5-890O15.3	hsa_2Chr_8S_1	chr20:45789477-45790339	-
MIR3616	hsa_2Chr_8S_1	chr20:45795609-45795700	+
RN7SL243P	hsa_2Chr_8S_1	chr20:45936797-45937126	-
AL031666.1	hsa_2Chr_8S_1	chr20:45943269-45943336	-
RP4-569M23.5	hsa_2Chr_8S_1	chr20:45947246-45949498	+
RP4-569M23.2	hsa_2Chr_8S_1	chr20:45981305-45983377	+
RP4-569M23.4	hsa_2Chr_8S_1	chr20:45976881-45977886	-
RPL35AP	hsa_2Chr_8S_1	chr20:46106958-46107754	-
RNU6-497P	hsa_2Chr_8S_1	chr20:46113022-46113125	-
RNU6-563P	hsa_2Chr_8S_1	chr20:46121722-46121829	-
AL021394.1	hsa_2Chr_8S_1	chr20:46199679-46199759	+
RP5-1049G16.4	hsa_2Chr_8S_1	chr20:46259010-46260182	-
CTD-2653D5.1	hsa_2Chr_8S_1	chr20:46306645-46315041	+
RNU7-173P	hsa_2Chr_8S_1	chr20:46455713-46455788	-
SRMP1	hsa_2Chr_8S_1	chr20:46488532-46489416	+
RNA5SP486	hsa_2Chr_8S_1	chr20:46501935-46502017	+
RNU7-92P	hsa_2Chr_8S_1	chr20:46533092-46533167	+
RP11-347D21.2	hsa_2Chr_8S_1	chr20:46586766-46587347	+
RP11-347D21.5	hsa_2Chr_8S_1	chr20:46602881-46606328	+
RP11-321P16.1	hsa_2Chr_8S_1	chr20:46702612-46702931	+
SNORD36	hsa_2Chr_8S_1	chr20:46764686-46764766	-
RP5-1050C22.2	hsa_2Chr_8S_1	chr20:46893712-46904135	-
RP1-66N13.1	hsa_2Chr_8S_1	chr20:47012066-47013638	-
RP5-991B18.1	hsa_2Chr_8S_1	chr20:47099554-47100660	+
RP5-991B18.2	hsa_2Chr_8S_1	chr20:47105245-47105799	+
RNU7-144P	hsa_2Chr_8S_1	chr20:47122480-47122555	-
RP5-998C11.1	hsa_2Chr_8S_1	chr20:47273611-47275657	+
AL035106.1	hsa_2Chr_8S_1	chr20:47355867-47355985	-
LINC01754	hsa_2Chr_8S_1	chr20:46020669-46041071	-
RP11-321P16.2	hsa_2Chr_8S_1	chr20:46636619-46650981	-
LINC01522	hsa_2Chr_8S_1	chr20:46605483-46618871	-
RP11-347D21.1	hsa_2Chr_8S_1	chr20:46579541-46583552	+
LINC01523	hsa_2Chr_8S_1	chr20:46612148-46613057	+
RP3-453O12.1	hsa_2Chr_8S_1	chr20:46749012-46765587	+
LINC00494	hsa_2Chr_8S_1	chr20:46988627-46999379	+
RP5-1050C22.1	hsa_2Chr_8S_1	chr20:46953555-46996719	-
RP1-66N13.4	hsa_2Chr_8S_1	chr20:47035520-47039459	+
EYA2	hsa_2Chr_8S_1	chr20:45523263-45817492	+
ZMYND8	hsa_2Chr_8S_1	chr20:45837859-45985633	-
RP11-321P16.3	hsa_2Chr_8S_1	chr20:46653989-46689014	+
SULF2	hsa_2Chr_8S_1	chr20:46285092-46415360	-
RP5-906C1.1	hsa_2Chr_8S_1	chr20:47438225-47465995	-
PREX1	hsa_2Chr_8S_1	chr20:47240790-47444536	-
ARFGEF2	hsa_2Chr_8S_1	chr20:47538248-47653230	+
NCOA3	hsa_2Chr_8S_1	chr20:46130631-46285621	+
RP5-890O15.3	hsa_2Chr_8S_1	chr20:45789477-45790339	-
MIR3616	hsa_2Chr_8S_1	chr20:45795609-45795700	+
RN7SL243P	hsa_2Chr_8S_1	chr20:45936797-45937126	-
AL031666.1	hsa_2Chr_8S_1	chr20:45943269-45943336	-
RP4-569M23.5	hsa_2Chr_8S_1	chr20:45947246-45949498	+
RP4-569M23.2	hsa_2Chr_8S_1	chr20:45981305-45983377	+
RP4-569M23.4	hsa_2Chr_8S_1	chr20:45976881-45977886	-
RPL35AP	hsa_2Chr_8S_1	chr20:46106958-46107754	-
RNU6-497P	hsa_2Chr_8S_1	chr20:46113022-46113125	-
RNU6-563P	hsa_2Chr_8S_1	chr20:46121722-46121829	-
AL021394.1	hsa_2Chr_8S_1	chr20:46199679-46199759	+
RP5-1049G16.4	hsa_2Chr_8S_1	chr20:46259010-46260182	-
CTD-2653D5.1	hsa_2Chr_8S_1	chr20:46306645-46315041	+
LINC01754	hsa_2Chr_8S_1	chr20:46020669-46041071	-
EYA2	hsa_2Chr_8S_1	chr20:45523263-45817492	+
ZMYND8	hsa_2Chr_8S_1	chr20:45837859-45985633	-
SULF2	hsa_2Chr_8S_1	chr20:46285092-46415360	-
NCOA3	hsa_2Chr_8S_1	chr20:46130631-46285621	+
INTS2	hsa_2Chr_8S_1	chr17:59942728-60005377	-
EYA2	hsa_2Chr_8S_1	chr20:45523263-45817492	+
LINC01440	hsa_2Chr_8S_1	chr20:54025436-54259973	+
LINC01440	hsa_2Chr_8S_1	chr20:54025436-54259973	+
EYA2	hsa_2Chr_8S_1	chr20:45523263-45817492	+
INTS2	hsa_2Chr_8S_1	chr17:59942728-60005377	-
EYA2	hsa_2Chr_8S_2	chr20:45523263-45817492	+
RTEL1	hsa_2Chr_8S_2	chr20:62289163-62327606	+
STMN3	hsa_2Chr_8S_2	chr20:62271058-62289035	-
MED13	hsa_2Chr_8S_2	chr17:60019966-60142639	-
LINC01440	hsa_2Chr_8S_2	chr20:54025436-54259973	+
LINC01440	hsa_2Chr_8S_2	chr20:54025436-54259973	+
EYA2	hsa_2Chr_8S_2	chr20:45523263-45817492	+
INTS2	hsa_2Chr_8S_2	chr17:59942728-60005377	-
RP11-24H1.1	hsa_Chr3_1S_1	chr3:62912046-62912557	+
KRT8P35	hsa_Chr3_1S_1	chr3:63082050-63083387	-
UBL5P3	hsa_Chr3_1S_1	chr3:63188894-63189124	-
AC099545.1	hsa_Chr3_1S_1	chr3:63320463-63320543	+
CADPS	hsa_Chr3_1S_1	chr3:62384021-62861091	-
SYNPR-AS1	hsa_Chr3_1S_1	chr3:63409272-63535727	-
LINC00698	hsa_Chr3_1S_1	chr3:62936105-63110738	+
SYNPR	hsa_Chr3_1S_1	chr3:63213991-63602600	+
AC002069.6	hsa_Chr7_2S_11	chr7:88141344-88142502	-
KPNA2P2	hsa_Chr7_2S_11	chr7:88194108-88195596	-
AC002127.4	hsa_Chr7_2S_11	chr7:88049482-88386039	+
AC002069.6	hsa_Chr7_2S_11	chr7:88141344-88142502	-
KPNA2P2	hsa_Chr7_2S_11	chr7:88194108-88195596	-
AC002127.4	hsa_Chr7_2S_11	chr7:88049482-88386039	+
HNRNPA1P8	hsa_2Chr_15S_1	chr7:84612872-84613822	+
HSPA8P16	hsa_2Chr_15S_1	chr7:84657144-84659008	+
DYNLL1P7	hsa_2Chr_15S_1	chr7:85010434-85010691	-
SEMA3D	hsa_2Chr_15S_1	chr7:84624869-84816372	-
LINC00972	hsa_2Chr_15S_1	chr7:85050438-85118609	+
KDM4D	hsa_2Chr_15S_1	chr11:94706873-94732683	+
KDM4D	hsa_2Chr_15S_1	chr11:94706873-94732683	+
HNRNPA1P8	hsa_2Chr_15S_1	chr7:84612872-84613822	+
HSPA8P16	hsa_2Chr_15S_1	chr7:84657144-84659008	+
DYNLL1P7	hsa_2Chr_15S_1	chr7:85010434-85010691	-
SEMA3D	hsa_2Chr_15S_1	chr7:84624869-84816372	-
LINC00972	hsa_2Chr_15S_1	chr7:85050438-85118609	+
HNRNPA1P9	hsa_2Chr_15S_1	chr7:87150777-87151726	+
snoU13	hsa_2Chr_15S_1	chr7:87253473-87253574	+
RUNDC3B	hsa_2Chr_15S_1	chr7:87256864-87461611	+
ABCB1	hsa_2Chr_15S_1	chr7:87132333-87342639	-
ABCB4	hsa_2Chr_15S_1	chr7:87031012-87109751	-
SNORA67	hsa_2Chr_15S_1	chr7:88078407-88078546	-
EIF4A1P13	hsa_2Chr_15S_1	chr7:88078103-88078332	-
CTA-326K9.1	hsa_2Chr_15S_1	chr7:88084624-88085506	+
AC002069.6	hsa_2Chr_15S_1	chr7:88141344-88142502	-
KPNA2P2	hsa_2Chr_15S_1	chr7:88194108-88195596	-
AC002127.4	hsa_2Chr_15S_1	chr7:88049482-88386039	+
KPNA2P2	hsa_2Chr_15S_1	chr7:88194108-88195596	-
AC002127.4	hsa_2Chr_15S_1	chr7:88049482-88386039	+
ABCB4	hsa_2Chr_15S_1	chr7:87031012-87109751	-
HNRNPA1P8	hsa_2Chr_13S_1	chr7:84612872-84613822	+
HSPA8P16	hsa_2Chr_13S_1	chr7:84657144-84659008	+
DYNLL1P7	hsa_2Chr_13S_1	chr7:85010434-85010691	-
SEMA3D	hsa_2Chr_13S_1	chr7:84624869-84816372	-
LINC00972	hsa_2Chr_13S_1	chr7:85050438-85118609	+
KDM4D	hsa_2Chr_13S_1	chr11:94706873-94732683	+
KDM4D	hsa_2Chr_13S_1	chr11:94706873-94732683	+
HNRNPA1P8	hsa_2Chr_13S_1	chr7:84612872-84613822	+
HSPA8P16	hsa_2Chr_13S_1	chr7:84657144-84659008	+
DYNLL1P7	hsa_2Chr_13S_1	chr7:85010434-85010691	-
SEMA3D	hsa_2Chr_13S_1	chr7:84624869-84816372	-
LINC00972	hsa_2Chr_13S_1	chr7:85050438-85118609	+
HNRNPA1P9	hsa_2Chr_13S_1	chr7:87150777-87151726	+
snoU13	hsa_2Chr_13S_1	chr7:87253473-87253574	+
RUNDC3B	hsa_2Chr_13S_1	chr7:87256864-87461611	+
ABCB1	hsa_2Chr_13S_1	chr7:87132333-87342639	-
ABCB4	hsa_2Chr_13S_1	chr7:87031012-87109751	-
HNRNPA1P9	hsa_2Chr_13S_1	chr7:87150777-87151726	+
snoU13	hsa_2Chr_13S_1	chr7:87253473-87253574	+
RUNDC3B	hsa_2Chr_13S_1	chr7:87256864-87461611	+
ABCB1	hsa_2Chr_13S_1	chr7:87132333-87342639	-
ABCB4	hsa_2Chr_13S_1	chr7:87031012-87109751	-
HNRNPA1P8	hsa_2Chr_9S_1	chr7:84612872-84613822	+
HSPA8P16	hsa_2Chr_9S_1	chr7:84657144-84659008	+
DYNLL1P7	hsa_2Chr_9S_1	chr7:85010434-85010691	-
SEMA3D	hsa_2Chr_9S_1	chr7:84624869-84816372	-
LINC00972	hsa_2Chr_9S_1	chr7:85050438-85118609	+
KDM4D	hsa_2Chr_9S_1	chr11:94706873-94732683	+
KDM4D	hsa_2Chr_9S_1	chr11:94706873-94732683	+
HNRNPA1P8	hsa_2Chr_9S_1	chr7:84612872-84613822	+
HSPA8P16	hsa_2Chr_9S_1	chr7:84657144-84659008	+
DYNLL1P7	hsa_2Chr_9S_1	chr7:85010434-85010691	-
SEMA3D	hsa_2Chr_9S_1	chr7:84624869-84816372	-
LINC00972	hsa_2Chr_9S_1	chr7:85050438-85118609	+
HNRNPA1P9	hsa_2Chr_9S_1	chr7:87150777-87151726	+
ABCB1	hsa_2Chr_9S_1	chr7:87132333-87342639	-
ABCB4	hsa_2Chr_9S_1	chr7:87031012-87109751	-
HNRNPA1P9	hsa_2Chr_9S_1	chr7:87150777-87151726	+
snoU13	hsa_2Chr_9S_1	chr7:87253473-87253574	+
RUNDC3B	hsa_2Chr_9S_1	chr7:87256864-87461611	+
ABCB1	hsa_2Chr_9S_1	chr7:87132333-87342639	-
ABCB4	hsa_2Chr_9S_1	chr7:87031012-87109751	-
SNORA67	hsa_Chr7_4S_2	chr7:88078407-88078546	-
EIF4A1P13	hsa_Chr7_4S_2	chr7:88078103-88078332	-
CTA-326K9.1	hsa_Chr7_4S_2	chr7:88084624-88085506	+
AC002069.6	hsa_Chr7_4S_2	chr7:88141344-88142502	-
KPNA2P2	hsa_Chr7_4S_2	chr7:88194108-88195596	-
AC002127.4	hsa_Chr7_4S_2	chr7:88049482-88386039	+
SNORA67	hsa_Chr7_4S_2	chr7:88078407-88078546	-
EIF4A1P13	hsa_Chr7_4S_2	chr7:88078103-88078332	-
CTA-326K9.1	hsa_Chr7_4S_2	chr7:88084624-88085506	+
AC002069.6	hsa_Chr7_4S_2	chr7:88141344-88142502	-
KPNA2P2	hsa_Chr7_4S_2	chr7:88194108-88195596	-
AC002127.4	hsa_Chr7_4S_2	chr7:88049482-88386039	+
RUNDC3B	hsa_Chr7_4S_2	chr7:87256864-87461611	+
RUNDC3B	hsa_Chr7_4S_2	chr7:87256864-87461611	+
LINC00972	hsa_2Chr_10S_1	chr7:85050438-85118609	+
KDM4D	hsa_2Chr_10S_1	chr11:94706873-94732683	+
KDM4D	hsa_2Chr_10S_1	chr11:94706873-94732683	+
LINC00972	hsa_2Chr_10S_1	chr7:85050438-85118609	+
SNORA67	hsa_2Chr_10S_1	chr7:88078407-88078546	-
EIF4A1P13	hsa_2Chr_10S_1	chr7:88078103-88078332	-
CTA-326K9.1	hsa_2Chr_10S_1	chr7:88084624-88085506	+
AC002127.4	hsa_2Chr_10S_1	chr7:88049482-88386039	+
RUNDC3B	hsa_2Chr_10S_1	chr7:87256864-87461611	+
RUNDC3B	hsa_2Chr_10S_1	chr7:87256864-87461611	+
SNORA67	hsa_2Chr_10S_1	chr7:88078407-88078546	-
EIF4A1P13	hsa_2Chr_10S_1	chr7:88078103-88078332	-
CTA-326K9.1	hsa_2Chr_10S_1	chr7:88084624-88085506	+
AC002127.4	hsa_2Chr_10S_1	chr7:88049482-88386039	+
AC092013.1	hsa_Chr7_2S_12	chr7:85265329-85265660	-
SOCS5P1	hsa_Chr7_2S_12	chr7:85846101-85847049	-
AC005009.1	hsa_Chr7_2S_12	chr7:86404397-86405338	-
CTA-254O6.1	hsa_Chr7_2S_12	chr7:86738855-86740598	+
AC005076.5	hsa_Chr7_2S_12	chr7:86780738-86781736	-
Y_RNA	hsa_Chr7_2S_12	chr7:86847927-86848028	-
HNRNPA1P9	hsa_Chr7_2S_12	chr7:87150777-87151726	+
snoU13	hsa_Chr7_2S_12	chr7:87253473-87253574	+
GRM3-AS1	hsa_Chr7_2S_12	chr7:86411673-86432725	-
TMEM243	hsa_Chr7_2S_12	chr7:86825476-86849903	-
DMTF1	hsa_Chr7_2S_12	chr7:86781725-86825653	+
CROT	hsa_Chr7_2S_12	chr7:86974980-87029110	+
TP53TG1	hsa_Chr7_2S_12	chr7:86952259-86974844	-
LINC00972	hsa_Chr7_2S_12	chr7:85050438-85118609	+
ELAPOR2	hsa_Chr7_2S_12	chr7:86506222-86688970	-
GRM3	hsa_Chr7_2S_12	chr7:86273225-86494195	+
RUNDC3B	hsa_Chr7_2S_12	chr7:87256864-87461611	+
ABCB1	hsa_Chr7_2S_12	chr7:87132333-87342639	-
ABCB4	hsa_Chr7_2S_12	chr7:87031012-87109751	-
SNORA67	hsa_Chr7_2S_12	chr7:88078407-88078546	-
EIF4A1P13	hsa_Chr7_2S_12	chr7:88078103-88078332	-
CTA-326K9.1	hsa_Chr7_2S_12	chr7:88084624-88085506	+
AC002127.4	hsa_Chr7_2S_12	chr7:88049482-88386039	+
FAM135B	hsa_Chr8_2S_1	chr8:139142266-139509504	-
FAM135B	hsa_Chr8_2S_1	chr8:139142266-139509504	-
KCNK9	hsa_Chr8_2S_1	chr8:140613081-140716352	-
KCNK9	hsa_Chr8_2S_1	chr8:140613081-140716352	-
KB-1568E2.1	hsa_Chr8_1S_4	chr8:131607545-131667958	-
KB-1568E2.1	hsa_Chr8_1S_4	chr8:131607545-131667958	-
RPS26P35	hsa_Chr8_6S_1	chr8:119774095-119774440	-
RNU6-12P	hsa_Chr8_6S_1	chr8:119988752-119988858	+
RP11-278I4.1	hsa_Chr8_6S_1	chr8:119994818-119995114	-
TNFRSF11B	hsa_Chr8_6S_1	chr8:119935796-119964124	-
RP11-278I4.2	hsa_Chr8_6S_1	chr8:120075181-120081021	-
COLEC10	hsa_Chr8_6S_1	chr8:120007691-120120694	+
SAMD12-AS1	hsa_Chr8_6S_1	chr8:119632737-119918394	+
SAMD12	hsa_Chr8_6S_1	chr8:119201694-119634351	-
RP11-65D17.1	hsa_Chr8_6S_1	chr8:127337699-127341783	+
RP11-103H7.2	hsa_Chr8_6S_1	chr8:127509630-127512685	+
RNU6-869P	hsa_Chr8_6S_1	chr8:127517008-127517114	+
RP11-89K10.2	hsa_Chr8_6S_1	chr8:127594876-127595251	-
RP11-103H7.1	hsa_Chr8_6S_1	chr8:127486434-127504841	+
LRATD2	hsa_Chr8_6S_1	chr8:127564688-127570723	-
RP11-103H7.3	hsa_Chr8_6S_1	chr8:127518571-127534605	+
PCAT1	hsa_Chr8_6S_1	chr8:127568568-128431295	+
LINC00861	hsa_Chr8_6S_1	chr8:126871965-127305033	-
RPL35AP19	hsa_Chr8_6S_1	chr8:122392377-122392705	-
LINC01997	hsa_Chr3_1S_2	chr3:168720810-168756204	+
RP11-368I23.4	hsa_Chr3_1S_3	chr3:168645957-168646386	+
RP11-368I23.3	hsa_Chr3_1S_3	chr3:168645263-168645707	+
LINC02082	hsa_Chr3_1S_3	chr3:168619982-168642378	+
LINC01997	hsa_Chr3_1S_3	chr3:168720810-168756204	+
RNU4-25P	hsa_Chr8_6S_2	chr8:129022628-129022857	-
MIR1207	hsa_Chr8_6S_2	chr8:129061398-129061484	+
MIR1208	hsa_Chr8_6S_2	chr8:129162362-129162434	+
RN7SKP226	hsa_Chr8_6S_2	chr8:129232750-129233049	+
RP11-55J15.2	hsa_Chr8_6S_2	chr8:129021797-129024184	-
LINC00824	hsa_Chr8_6S_2	chr8:129417515-129576925	-
RP11-654O1.1	hsa_Chr8_6S_2	chr8:129335377-129400882	+
PVT1	hsa_Chr8_6S_2	chr8:128806772-129199347	+
LINC00824	hsa_Chr8_6S_2	chr8:129417515-129576925	-
CCDC26	hsa_Chr8_6S_2	chr8:129646445-130696016	-
CCDC26	hsa_Chr8_6S_2	chr8:129646445-130696016	-
LINC00824	hsa_Chr8_6S_2	chr8:129417515-129576925	-
LINC00824	hsa_Chr8_6S_2	chr8:129417515-129576925	-
MYC	hsa_Chr8_6S_2	chr8:128747680-128755197	+
RP11-367L7.1	hsa_Chr8_6S_2	chr8:128590718-128649112	+
RP11-1136L8.3	hsa_Chr8_6S_2	chr8:128675525-128683235	-
CASC11	hsa_Chr8_6S_2	chr8:128698588-128751233	-
RN7SKP226	hsa_Chr8_1S_5	chr8:129232750-129233049	+
LINC00824	hsa_Chr8_8S_1	chr8:129417515-129576925	-
CCDC26	hsa_Chr8_8S_1	chr8:129646445-130696016	-
CCDC26	hsa_Chr8_8S_1	chr8:129646445-130696016	-
LINC00824	hsa_Chr8_8S_1	chr8:129417515-129576925	-
LINC00824	hsa_Chr8_8S_1	chr8:129417515-129576925	-
MYC	hsa_Chr8_8S_1	chr8:128747680-128755197	+
RP11-367L7.1	hsa_Chr8_8S_1	chr8:128590718-128649112	+
RP11-1136L8.3	hsa_Chr8_8S_1	chr8:128675525-128683235	-
CASC11	hsa_Chr8_8S_1	chr8:128698588-128751233	-
RNU4-25P	hsa_Chr8_8S_1	chr8:129022628-129022857	-
MIR1207	hsa_Chr8_8S_1	chr8:129061398-129061484	+
MIR1208	hsa_Chr8_8S_1	chr8:129162362-129162434	+
RP11-55J15.2	hsa_Chr8_8S_1	chr8:129021797-129024184	-
PVT1	hsa_Chr8_8S_1	chr8:128806772-129199347	+
RP11-654O1.1	hsa_Chr8_8S_1	chr8:129335377-129400882	+
LINC00824	hsa_Chr8_8S_1	chr8:129417515-129576925	-
RP11-654O1.1	hsa_Chr8_8S_1	chr8:129335377-129400882	+
RP11-654O1.1	hsa_Chr8_1S_6	chr8:129335377-129400882	+
LINC00824	hsa_Chr8_7S_1	chr8:129417515-129576925	-
CCDC26	hsa_Chr8_7S_1	chr8:129646445-130696016	-
CCDC26	hsa_Chr8_7S_1	chr8:129646445-130696016	-
LINC00824	hsa_Chr8_7S_1	chr8:129417515-129576925	-
LINC00824	hsa_Chr8_7S_1	chr8:129417515-129576925	-
MYC	hsa_Chr8_7S_1	chr8:128747680-128755197	+
RP11-367L7.1	hsa_Chr8_7S_1	chr8:128590718-128649112	+
RP11-1136L8.3	hsa_Chr8_7S_1	chr8:128675525-128683235	-
CASC11	hsa_Chr8_7S_1	chr8:128698588-128751233	-
RNU4-25P	hsa_Chr8_7S_1	chr8:129022628-129022857	-
MIR1207	hsa_Chr8_7S_1	chr8:129061398-129061484	+
MIR1208	hsa_Chr8_7S_1	chr8:129162362-129162434	+
RP11-55J15.2	hsa_Chr8_7S_1	chr8:129021797-129024184	-
PVT1	hsa_Chr8_7S_1	chr8:128806772-129199347	+
RP11-654O1.1	hsa_Chr8_7S_1	chr8:129335377-129400882	+
AC113608.1	hsa_3Chr_5S_1	chr2:15941871-15951001	-
RNU5E-7P	hsa_3Chr_5S_1	chr2:16005059-16005175	+
RPLP1P5	hsa_3Chr_5S_1	chr2:16010063-16010367	+
snoU13	hsa_3Chr_5S_1	chr2:16043792-16043895	+
MYCN	hsa_3Chr_5S_1	chr2:16080672-16087129	+
RN7SL104P	hsa_3Chr_5S_1	chr2:16090812-16091103	-
DDX1	hsa_3Chr_5S_1	chr2:15731302-15774470	+
AC008278.3	hsa_3Chr_5S_1	chr2:15808808-15820608	-
MYCNOS	hsa_3Chr_5S_1	chr2:16058473-16082371	-
MYCNUT	hsa_3Chr_5S_1	chr2:16060521-16076139	+
GACAT3	hsa_3Chr_5S_1	chr2:16154050-16227323	+
AC010145.4	hsa_3Chr_5S_1	chr2:16137171-16203007	-
AC142119.1	hsa_3Chr_5S_1	chr2:16225344-16245963	-
LINC01804	hsa_3Chr_5S_1	chr2:15830906-15884463	+
RP11-89B16.2	hsa_3Chr_5S_1	chr4:54793666-54794305	-
RPL21P44	hsa_3Chr_5S_1	chr4:54852754-54853225	-
RP11-571I18.4	hsa_3Chr_5S_1	chr4:54863582-54863879	-
RP11-571I18.5	hsa_3Chr_5S_1	chr4:54925764-54927377	+
RP11-571I18.2	hsa_3Chr_5S_1	chr4:54942792-54943015	+
MORF4L2P1	hsa_3Chr_5S_1	chr4:54953093-54953950	+
AC110298.1	hsa_3Chr_5S_1	chr4:54969747-54969823	-
snoU13	hsa_3Chr_5S_1	chr4:54989267-54989371	-
RP11-89B16.1	hsa_3Chr_5S_1	chr4:54766038-54783002	+
RP11-571I18.6	hsa_3Chr_5S_1	chr4:54931406-54944621	+
GSX2	hsa_3Chr_5S_1	chr4:54965690-54968665	+
CHIC2	hsa_3Chr_5S_1	chr4:54875956-54930772	-
RP11-231C18.3	hsa_3Chr_5S_1	chr4:54244006-55161439	+
RNU7-4P	hsa_3Chr_5S_1	chr12:69305701-69305762	+
RP11-611O2.6	hsa_3Chr_5S_1	chr12:69307584-69307802	+
AC133749.1	hsa_3Chr_5S_1	chr12:69350186-69350266	-
PRELID2P1	hsa_3Chr_5S_1	chr12:69351157-69351457	-
CPM	hsa_3Chr_5S_1	chr12:69235977-69365350	-
RP11-611O2.2	hsa_3Chr_5S_1	chr12:69198791-69199259	-
RP11-611O2.1	hsa_3Chr_5S_1	chr12:69221898-69222333	+
RP11-611O2.3	hsa_3Chr_5S_1	chr12:69235726-69236164	+
RP11-611O2.5	hsa_3Chr_5S_1	chr12:69235068-69237017	-
SLC35E3	hsa_3Chr_5S_1	chr12:69139905-69187744	+
CPM	hsa_3Chr_5S_1	chr12:69235977-69365350	-
MDM2	hsa_3Chr_5S_1	chr12:69201957-69239324	+
AC139931.1	hsa_3Chr_5S_1	chr12:69511348-69511432	-
AC139931.1	hsa_Chr12_2S_2	chr12:69511348-69511432	-
SLC35E3	hsa_Chr12_2S_2	chr12:69139905-69187744	+
RP11-18M17.1	hsa_Chr4_4S_1	chr4:54441880-54442554	+
RP11-89B16.2	hsa_Chr4_4S_1	chr4:54793666-54794305	-
RPL21P44	hsa_Chr4_4S_1	chr4:54852754-54853225	-
LNX1-AS2	hsa_Chr4_4S_1	chr4:54459123-54470214	+
RP11-89B16.1	hsa_Chr4_4S_1	chr4:54766038-54783002	+
LNX1-AS1	hsa_Chr4_4S_1	chr4:54362567-54415745	+
RP11-317M11.1	hsa_Chr4_4S_1	chr4:54525375-54603323	+
RP11-231C18.3	hsa_Chr4_4S_1	chr4:54244006-55161439	+
LNX1	hsa_Chr4_4S_1	chr4:54325468-54567572	-
RP11-571I18.4	hsa_Chr4_4S_1	chr4:54863582-54863879	-
RP11-571I18.5	hsa_Chr4_4S_1	chr4:54925764-54927377	+
RP11-571I18.2	hsa_Chr4_4S_1	chr4:54942792-54943015	+
MORF4L2P1	hsa_Chr4_4S_1	chr4:54953093-54953950	+
AC110298.1	hsa_Chr4_4S_1	chr4:54969747-54969823	-
snoU13	hsa_Chr4_4S_1	chr4:54989267-54989371	-
RPL22P13	hsa_Chr4_4S_1	chr4:55087293-55087639	+
RP11-571I18.6	hsa_Chr4_4S_1	chr4:54931406-54944621	+
GSX2	hsa_Chr4_4S_1	chr4:54965690-54968665	+
PDGFRA	hsa_Chr4_4S_1	chr4:55095447-55164412	+
CHIC2	hsa_Chr4_4S_1	chr4:54875956-54930772	-
RP11-231C18.3	hsa_Chr4_4S_1	chr4:54244006-55161439	+
PDGFRA	hsa_Chr4_4S_1	chr4:55095447-55164412	+
LINC02283	hsa_Chr4_4S_1	chr4:55199059-55222121	+
RP11-231C18.3	hsa_Chr4_4S_1	chr4:54244006-55161439	+
RP11-651C2.1	hsa_Chr4_4S_1	chr4:53118986-53417740	-
RNU7-4P	hsa_Chr12_2S_3	chr12:69305701-69305762	+
RP11-611O2.6	hsa_Chr12_2S_3	chr12:69307584-69307802	+
AC133749.1	hsa_Chr12_2S_3	chr12:69350186-69350266	-
PRELID2P1	hsa_Chr12_2S_3	chr12:69351157-69351457	-
AC139931.1	hsa_Chr12_2S_3	chr12:69511348-69511432	-
CPM	hsa_Chr12_2S_3	chr12:69235977-69365350	-
RP11-611O2.2	hsa_Chr12_2S_3	chr12:69198791-69199259	-
RP11-611O2.1	hsa_Chr12_2S_3	chr12:69221898-69222333	+
RP11-611O2.3	hsa_Chr12_2S_3	chr12:69235726-69236164	+
RP11-611O2.5	hsa_Chr12_2S_3	chr12:69235068-69237017	-
SLC35E3	hsa_Chr12_2S_3	chr12:69139905-69187744	+
CPM	hsa_Chr12_2S_3	chr12:69235977-69365350	-
MDM2	hsa_Chr12_2S_3	chr12:69201957-69239324	+
KANSL1	hsa_Chr17_1S_4	chr17:44107282-44302755	-
CCDC26	hsa_Chr8_2S_2	chr8:129646445-130696016	-
MYC	hsa_Chr8_2S_2	chr8:128747680-128755197	+
CASC11	hsa_Chr8_2S_2	chr8:128698588-128751233	-
HNRNPA1P31	hsa_Chr13_2S_3	chr13:81193233-81194202	-
PWWP2AP1	hsa_Chr13_2S_3	chr13:81228890-81231162	+
ARF4P4	hsa_Chr13_2S_3	chr13:81462483-81463002	+
RP11-237N2.1	hsa_Chr13_2S_3	chr13:81271312-81591872	-
RP11-237N2.1	hsa_Chr13_2S_3	chr13:81271312-81591872	-
IGLV3-19	hsa_Chr22_1S_1	chr22:23063108-23063630	+
IGLVI-20	hsa_Chr22_1S_1	chr22:23057775-23057904	+
IGLV3-21	hsa_Chr22_1S_1	chr22:23054174-23055688	+
LL22NC03-48A11.14	hsa_Chr22_1S_1	chr22:23073214-23073579	-
IGLV3-17	hsa_Chr22_1S_1	chr22:23081432-23081675	+
D87007.1	hsa_Chr22_1S_1	chr22:23077063-23077157	+
IGLV2-18	hsa_Chr22_1S_1	chr22:23077095-23077577	+
IGLV3-15	hsa_Chr22_1S_1	chr22:23098043-23098286	+
D87015.1	hsa_Chr22_1S_1	chr22:23101185-23101279	+
IGLV3-16	hsa_Chr22_1S_1	chr22:23089870-23090408	+
IGLV3-13	hsa_Chr22_1S_1	chr22:23104787-23105009	+
IGLV2-14	hsa_Chr22_1S_1	chr22:23101189-23101707	+
[truncated: 258,428+ more rows]
