# Supplementary material for: eccDNAdb: a database of extrachromosomal circular DNA profiles in human cancers
Source: Oncogene. 2022 Apr 6;41(19):2696–705. doi: 10.1038/s41388-022-02286-x (PMC9076536; doi:10.1038/s41388-022-02286-x)
Supplement: Supplementary file 6 — supplemental Table S4 [file 41388_2022_2286_MOESM6_ESM.xlsx]

## Sheet: Table_S4
Supplementary Table S4. The distribution of eccDNAs and eccDNA genes in human cancers from eccDNAdb
Disease	Number of eccDNAs	Number of eccDNA genes
Acute myeloid leukemia	3	45
B-cell lymphoma	3	873
Biliary tract cancer	1	11
Bladder cancer	40	3809
Breast cancer	119	8353
Breast cancer (ductal carcinoma)	8	163
Cervical cancer	16	1444
Chronic myeloid leukaemia	3	35
Colon cancer	185	130
Colon cancer/BM	1	4
Colorectal cancer	3	900
Esophageal cancer	49	9639
Ewing sarcoma cancer	4	4349
Gastric cancer	53	5137
Glioblastoma	255	339
Glioma	85	1691
Head and neck cancer	38	3978
Hepatocellular carcinoma	5	11
Liver cancer	31	22253
Lower grade glioma cancer	14	1087
Lung cancer (adenocarcinoma)	52	4942
Lung cancer (large cell carcinoma)	2	26
Lung cancer (squamous cell carcinoma)	97	1610
Lung cancer/BM	4	99
Medulloblastoma	18	170
Oral cancer	1	72
Ovary cancer	34	10982
Ovary cancer (adenocarcinoma)	5	21
Ovary cancer (clear cell carcinoma)	14	268
Pancreatic cancer	25	27529
Pancreatic cancer (adenosquamous carcinoma)	1	26
Pancreatic cancer (ductal adenocarcinoma)	3	34
Pediatric brain cancer	8	4208
Prostate cancer	11	3718
Prostate cancer (adenocarcinoma)	5	21
Renal cancer	6	17328
Renal cancer (renal clear cell carcinoma)	1	1
Sarcoma cancer	11	4569
Skin cancer	26	9676
Thyroid cancer	1	1
Uterine corpus endometrial cancer	27	2532
Uveal melanoma	2	1389
