# Supplementary material for: eccDNAdb: a database of extrachromosomal circular DNA profiles in human cancers
Source: Oncogene. 2022 Apr 6;41(19):2696–705. doi: 10.1038/s41388-022-02286-x (PMC9076536; doi:10.1038/s41388-022-02286-x)
Supplement: Supplementary file 7 — supplemental Table S5 [file 41388_2022_2286_MOESM7_ESM.xlsx]

## Sheet: Table_S5
Supplementary Table S5. The distribution of eccDNAs and eccDNA genes in human chromosomes from eccDNAdb
Chr	Number of eccDNAs	Number of eccDNA genes
chr1	42	4474
chr2	26	4365
chr3	28	3311
chr4	15	2758
chr5	14	3077
chr6	35	3170
chr7	310	3086
chr8	164	2522
chr9	20	2481
chr10	73	563
chr11	101	3394
chr12	41	3124
chr13	13	1423
chr14	9	2193
chr15	9	1704
chr16	6	2617
chr17	54	2846
chr18	9	1284
chr19	11	3023
chr20	19	1474
chr21	3	409
chr22	9	1082
chrX	4	520
chrY	0	1
multiChrs	255	NA
